# Supplementary material for: Larval microbiota primes the Drosophila adult gustatory response
Source: Nat Commun. 2024 Feb 13;15:1341. doi: 10.1038/s41467-024-45532-4 (PMC10864365; doi:10.1038/s41467-024-45532-4)
Supplement: Supplementary file 4 — Source Data [file 41467_2024_45532_MOESM4_ESM.xlsx]

## Sheet: Fig1
Fig1.A
Genotypes of tested animals: w-
Chemicals: PGN-ECndi ultrapure peptidoglycan Catalog # tlrl-kipgn InvivoGen USA, PGN-SA Catalog # tlrl-pgns2 InvivoGen USA, Caffeine powder ReagentPlus ref C0750 Sigma Aldrich, D(+)-Saccharose ≥99,5 %, p.a. ref 4621.1 Carl Roth GmbH + Co. KG
Histogram data mean CI 95%
	w- Suc1mM+PGN10			w- Suc1mM+PGN100			w- Suc1mM+PGN200			w- Caf 10mM+Suc1mM			w- Suc1mM			w Suc1mM+PGNSA200
	mean	upper limit	lower limit	mean	upper limit	lower limit	mean	upper limit	lower limit	mean	upper limit	lower limit	mean	upper limit	lower limit	mean	upper limit	lower limit
PER	0.773585	0.865454	0.644737	0.378378	0.538996	0.24064	0.23913	0.379351	0.139122	0.162791	0.299724	0.0811663	0.703125	0.800948	0.582298	0.621622	0.75936	0.461004
NO PER	0.226415	0.355263	0.134546	0.621622	0.75936	0.461004	0.76087	0.860878	0.620649	0.837209	0.918834	0.700276	0.296875	0.417702	0.199052	0.378378	0.538996	0.24064
Statistics results
	Table Analyzed	w- statistic data				Table Analyzed	w- statistic data				Table Analyzed	w- statistic data				Table Analyzed	w- statistic data				Table Analyzed	w- statistic data				Table Analyzed	w- statistic data				Table Analyzed	w- statistic data
	P value and statistical significance					P value and statistical significance					P value and statistical significance					P value and statistical significance					P value and statistical significance					P value and statistical significance					P value and statistical significance
	Test	Fisher's exact test				Test	Fisher's exact test				Test	Fisher's exact test				Test	Fisher's exact test				Test	Fisher's exact test				Test	Fisher's exact test				Test	Fisher's exact test
	P value	<0.0001				P value	0.4095				P value	0.0018				P value	<0.0001				P value	0.0007				P value	0.4351				P value	0.5094
	P value summary	****				P value summary	ns				P value summary	**				P value summary	****				P value summary	***				P value summary	ns				P value summary	ns
	One- or two-sided	Two-sided				One- or two-sided	Two-sided				One- or two-sided	Two-sided				One- or two-sided	Two-sided				One- or two-sided	Two-sided				One- or two-sided	Two-sided				One- or two-sided	Two-sided
	Statistically significant (P < 0.05)?	Yes				Statistically significant (P < 0.05)?	No				Statistically significant (P < 0.05)?	Yes				Statistically significant (P < 0.05)?	Yes				Statistically significant (P < 0.05)?	Yes				Statistically significant (P < 0.05)?	No				Statistically significant (P < 0.05)?	No
	Data analyzed	w- Caf 10mM+Suc1mM	w- Suc1mM	Total		Data analyzed	w- Suc1mM+PGN10	w- Suc1mM	Total		Data analyzed	w- Suc1mM+PGN100	w- Suc1mM	Total		Data analyzed	w- Suc1mM+PGN200	w- Suc1mM	Total		Data analyzed	w- Suc1mM+PGN200	w Suc1mM+PGNSA200	Total		Data analyzed	w- Suc1mM+PGN200	w- Caf 10mM+Suc1mM	Total		Data analyzed	w- Suc1mM	w Suc1mM+PGNSA200	Total
	PER	7	45	52		PER	41	45	86		PER	14	45	59		PER	11	45	56		PER	11	23	34		PER	11	7	18		PER	45	23	68
	NO PER	36	19	55		NO PER	12	19	31		NO PER	23	19	42		NO PER	35	19	54		NO PER	35	14	49		NO PER	35	36	71		NO PER	19	14	33
	Total	43	64	107		Total	53	64	117		Total	37	64	101		Total	46	64	110		Total	46	37	83		Total	46	43	89		Total	64	37	101
	Percentage of row total	w- Caf 10mM+Suc1mM	w- Suc1mM			Percentage of row total	w- Suc1mM+PGN10	w- Suc1mM			Percentage of row total	w- Suc1mM+PGN100	w- Suc1mM			Percentage of row total	w- Suc1mM+PGN200	w- Suc1mM			Percentage of row total	w- Suc1mM+PGN200	w Suc1mM+PGNSA200			Percentage of row total	w- Suc1mM+PGN200	w- Caf 10mM+Suc1mM			Percentage of row total	w- Suc1mM	w Suc1mM+PGNSA200
	PER	13.46%	86.54%			PER	47.67%	52.33%			PER	23.73%	76.27%			PER	19.64%	80.36%			PER	32.35%	67.65%			PER	61.11%	38.89%			PER	66.18%	33.82%
	NO PER	65.45%	34.55%			NO PER	38.71%	61.29%			NO PER	54.76%	45.24%			NO PER	64.81%	35.19%			NO PER	71.43%	28.57%			NO PER	49.30%	50.70%			NO PER	57.58%	42.42%
	Percentage of column total	w- Caf 10mM+Suc1mM	w- Suc1mM			Percentage of column total	w- Suc1mM+PGN10	w- Suc1mM			Percentage of column total	w- Suc1mM+PGN100	w- Suc1mM			Percentage of column total	w- Suc1mM+PGN200	w- Suc1mM			Percentage of column total	w- Suc1mM+PGN200	w Suc1mM+PGNSA200			Percentage of column total	w- Suc1mM+PGN200	w- Caf 10mM+Suc1mM			Percentage of column total	w- Suc1mM	w Suc1mM+PGNSA200
	PER	16.28%	70.31%			PER	77.36%	70.31%			PER	37.84%	70.31%			PER	23.91%	70.31%			PER	23.91%	62.16%			PER	23.91%	16.28%			PER	70.31%	62.16%
	NO PER	83.72%	29.69%			NO PER	22.64%	29.69%			NO PER	62.16%	29.69%			NO PER	76.09%	29.69%			NO PER	76.09%	37.84%			NO PER	76.09%	83.72%			NO PER	29.69%	37.84%
	Percentage of grand total	w- Caf 10mM+Suc1mM	w- Suc1mM			Percentage of grand total	w- Suc1mM+PGN10	w- Suc1mM			Percentage of grand total	w- Suc1mM+PGN100	w- Suc1mM			Percentage of grand total	w- Suc1mM+PGN200	w- Suc1mM			Percentage of grand total	w- Suc1mM+PGN200	w Suc1mM+PGNSA200			Percentage of grand total	w- Suc1mM+PGN200	w- Caf 10mM+Suc1mM			Percentage of grand total	w- Suc1mM	w Suc1mM+PGNSA200
	PER	6.54%	42.06%			PER	35.04%	38.46%			PER	13.86%	44.55%			PER	10.00%	40.91%			PER	13.25%	27.71%			PER	12.36%	7.87%			PER	44.55%	22.77%
	NO PER	33.64%	17.76%			NO PER	10.26%	16.24%			NO PER	22.77%	18.81%			NO PER	31.82%	17.27%			NO PER	42.17%	16.87%			NO PER	39.33%	40.45%			NO PER	18.81%	13.86%
Data represented on graph as dots
	w Caf+Suc1mM						w PGN200+Suc1mM						w Suc1mM aversion						w PGN100+Suc1mM						w PGN10+Suc1mM						w PGNSa200+Suc1mM
	PER	noPER	tot batch	%PER batch			PER	noPER	tot batch	%PER batch			PER	noPER	tot batch	%PER batch			PER	noPER	tot batch	%PER batch			PER	noPER	tot batch	%PER batch			PER	noPER	tot batch	%PER batch
exp1	1	13	14	0.0714286		exp1	3	4	7	0.428571		exp1	9	4	13	0.692308		exp1	3	5	8	0.375		exp1	9	3	12	0.75		exp1	8	2	10	0.8
exp2	4	10	14	0.285714		exp2	1	6	7	0.142857		exp2	11	1	12	0.916667		exp2	4	6	10	0.4		exp2	6	1	7	0.857143		exp2	5	7	12	0.416667
exp3	1	6	7	0.142857		exp3	0	8	8	0		exp3	5	4	9	0.555556		exp3	4	3	7	0.571429		exp3	13	0	13	1		exp3	10	5	15	0.666667
exp4	1	7	8	0.125		exp4	2	4	6	0.333333		exp4	8	2	10	0.8		exp4	2	4	6	0.333333		exp4	4	2	6	0.666667		Total n flies			37
Total n flies			43			exp5	1	6	7	0.142857		exp5	6	4	10	0.6		exp5	1	5	6	0.166667		exp5	5	1	6	0.833333
						exp6	4	7	11	0.363636		exp6	6	4	10	0.6		Total n flies			37			exp6	4	5	9	0.444444
						Total n flies			46			Total n flies			64									Total n flies			53
Fig. 1B
Genotypes of tested animals: yw-
Chemicals: PGN-ECndi ultrapure peptidoglycan Catalog # tlrl-kipgn InvivoGen USA, Caffeine powder ReagentPlus ref C0750 Sigma Aldrich, D(+)-Saccharose ≥99,5 %, p.a. ref 4621.1 Carl Roth GmbH + Co. KG
Histogram data mean CI 95%
	yw Suc 1mM			yw Caf 10mM+Suc1mM			yw Suc1mM+PGN200
	mean	upper limit	lower limit	mean	upper limit	lower limit	mean	upper limit	lower limit
PER	0.847458	0.917615	0.73482	0.272727	0.442176	0.150674	0.439024	0.589595	0.298901
NO PER	0.152542	0.26518	0.0823846	0.727273	0.849326	0.557824	0.560976	0.701099	0.410405
Statistics results
	Table Analyzed	yw statistic data				Table Analyzed	yw statistic data				Table Analyzed	yw statistic data
	P value and statistical significance					P value and statistical significance					P value and statistical significance
	Test	Fisher's exact test				Test	Fisher's exact test				Test	Fisher's exact test
	P value	<0.0001				P value	<0.0001				P value	0.1546
	P value summary	****				P value summary	****				P value summary	ns
	One- or two-sided	Two-sided				One- or two-sided	Two-sided				One- or two-sided	Two-sided
	Statistically significant (P < 0.05)?	Yes				Statistically significant (P < 0.05)?	Yes				Statistically significant (P < 0.05)?	No
	Data analyzed	yw Suc 1mM	yw Caf 10mM+Suc1mM	Total		Data analyzed	yw Suc 1mM	yw Suc1mM+PGN200	Total		Data analyzed	yw Caf 10mM+Suc1mM	yw Suc1mM+PGN200	Total
	Row 1	50	9	59		Row 1	50	18	68		Row 1	9	18	27
	Row 2	9	24	33		Row 2	9	23	32		Row 2	24	23	47
	Total	59	33	92		Total	59	41	100		Total	33	41	74
	Percentage of row total	yw Suc 1mM	yw Caf 10mM+Suc1mM			Percentage of row total	yw Suc 1mM	yw Suc1mM+PGN200			Percentage of row total	yw Caf 10mM+Suc1mM	yw Suc1mM+PGN200
	Row 1	84.75%	15.25%			Row 1	73.53%	26.47%			Row 1	33.33%	66.67%
	Row 2	27.27%	72.73%			Row 2	28.13%	71.88%			Row 2	51.06%	48.94%
	Percentage of column total	yw Suc 1mM	yw Caf 10mM+Suc1mM			Percentage of column total	yw Suc 1mM	yw Suc1mM+PGN200			Percentage of column total	yw Caf 10mM+Suc1mM	yw Suc1mM+PGN200
	Row 1	84.75%	27.27%			Row 1	84.75%	43.90%			Row 1	27.27%	43.90%
	Row 2	15.25%	72.73%			Row 2	15.25%	56.10%			Row 2	72.73%	56.10%
	Percentage of grand total	yw Suc 1mM	yw Caf 10mM+Suc1mM			Percentage of grand total	yw Suc 1mM	yw Suc1mM+PGN200			Percentage of grand total	yw Caf 10mM+Suc1mM	yw Suc1mM+PGN200
	Row 1	54.35%	9.78%			Row 1	50.00%	18.00%			Row 1	12.16%	24.32%
	Row 2	9.78%	26.09%			Row 2	9.00%	23.00%			Row 2	32.43%	31.08%
Data represented on graph as dots
	yw Caf+Suc1mM						yw PGN200+Suc1mM						yw Suc1mM
	PER	noPER	tot batch	%PER batch			PER	noPER	tot batch	%PER batch			PER	noPER	tot batch	%PER batch
exp1	0	10	10	0		exp1	4	6	10	0.4		exp1	5	3	8	0.625
exp2	3	5	8	0.375		exp2	6	4	10	0.6		exp2	6	2	8	0.75
exp3	4	4	8	0.5		exp3	5	5	10	0.5		exp3	5	3	8	0.625
exp4	2	5	7	0.285714		exp4	3	8	11	0.272727		exp4	10	1	11	0.909091
Total n flies			33			Total n flies			41			exp5	10	0	10	1
												exp6	14	0	14	1
Fig. 1C												Total n flies			59
Genotypes of tested animals: CantonS
Chemicals: PGN-ECndi ultrapure peptidoglycan Catalog # tlrl-kipgn InvivoGen USA, Caffeine powder ReagentPlus ref C0750 Sigma Aldrich, D(+)-Saccharose ≥99,5 %, p.a. ref 4621.1 Carl Roth GmbH + Co. KG
Histogram data mean CI 95%
	CantonS Suc1mM			CantonS PGN200+Suc1mM			CantonS Caf10mM+Suc1mM
	mean	upper limit	lower limit	mean	upper limit	lower limit	mean	upper limit	lower limit
PER	0.647059	0.785121	0.47914	0.321429	0.506612	0.179332	0.212121	0.377516	0.10676
NO PER	0.352941	0.52086	0.214879	0.678571	0.820668	0.493388	0.787879	0.89324	0.622484
Statistics results
	Table Analyzed	CantonS statistic data				Table Analyzed	CantonS statistic data				Table Analyzed	CantonS statistic data
	P value and statistical significance					P value and statistical significance					P value and statistical significance
	Test	Fisher's exact test				Test	Fisher's exact test				Test	Fisher's exact test
	P value	0.0005				P value	0.3901				P value	0.0209
	P value summary	***				P value summary	ns				P value summary	*
	One- or two-sided	Two-sided				One- or two-sided	Two-sided				One- or two-sided	Two-sided
	Statistically significant (P < 0.05)?	Yes				Statistically significant (P < 0.05)?	No				Statistically significant (P < 0.05)?	Yes
	Data analyzed	CantonS Suc1mM	CantonS Caf10mM+Suc1mM	Total		Data analyzed	CantonS PGN200+Suc1mM	CantonS Caf10mM+Suc1mM	Total		Data analyzed	CantonS Suc1mM	CantonS PGN200+Suc1mM	Total
	Row 1	22	7	29		Row 1	9	7	16		Row 1	22	9	31
	Row 2	12	26	38		Row 2	19	26	45		Row 2	12	19	31
	Total	34	33	67		Total	28	33	61		Total	34	28	62
	Percentage of row total	CantonS Suc1mM	CantonS Caf10mM+Suc1mM			Percentage of row total	CantonS PGN200+Suc1mM	CantonS Caf10mM+Suc1mM			Percentage of row total	CantonS Suc1mM	CantonS PGN200+Suc1mM
	Row 1	75.86%	24.14%			Row 1	56.25%	43.75%			Row 1	70.97%	29.03%
	Row 2	31.58%	68.42%			Row 2	42.22%	57.78%			Row 2	38.71%	61.29%
	Percentage of column total	CantonS Suc1mM	CantonS Caf10mM+Suc1mM			Percentage of column total	CantonS PGN200+Suc1mM	CantonS Caf10mM+Suc1mM			Percentage of column total	CantonS Suc1mM	CantonS PGN200+Suc1mM
	Row 1	64.71%	21.21%			Row 1	32.14%	21.21%			Row 1	64.71%	32.14%
	Row 2	35.29%	78.79%			Row 2	67.86%	78.79%			Row 2	35.29%	67.86%
	Percentage of grand total	CantonS Suc1mM	CantonS Caf10mM+Suc1mM			Percentage of grand total	CantonS PGN200+Suc1mM	CantonS Caf10mM+Suc1mM			Percentage of grand total	CantonS Suc1mM	CantonS PGN200+Suc1mM
	Row 1	32.84%	10.45%			Row 1	14.75%	11.48%			Row 1	35.48%	14.52%
	Row 2	17.91%	38.81%			Row 2	31.15%	42.62%			Row 2	19.35%	30.65%
Data represented on graph as dots
	CantonS Caf10mM+Suc1mM						CantonS PGN200+Suc1mM						CantonS Suc1mM
	PER	noPER	tot batch	%PER batch			PER	noPER	tot batch	%PER batch			PER	noPER	tot batch	%PER batch
exp1	1	7	8	0.125		exp1	1	7	8	0.125		exp1	3	3	6	0.5
exp2	2	9	11	0.181818		exp2	0	3	3	0		exp2	9	4	13	0.692308
exp3	4	10	14	0.285714		exp3	2	5	7	0.285714		exp3	10	5	15	0.666667
Total n flies			33			exp4	6	4	10	0.6		Total n flies			34
						Total n flies			28

## Sheet: Fig 2
Fig.2A
Genotypes of tested animals:			Gr66a-Gal4/UAS-Kir2.1
			UASKir2.1/+
			Gr66a-Gal4/+
Chemicals: PGN-ECndi ultrapure peptidoglycan Catalog # tlrl-kipgn InvivoGen USA, Caffeine powder ReagentPlus ref C0750 Sigma Aldrich, D(+)-Saccharose ≥99,5 %, p.a. ref 4621.1 Carl Roth GmbH + Co. KG
Histogram data mean CI 95%
	Gr66a>Kir Suc+PGN200			Gr66a>Kir Suc			0>Kir Suc+PGN200			0>Kir Suc			Gr66a>0 Suc+PGN			Gr66a>0 Suc			Gr66a>Kir Suc+Caf10mM			0>Kir Suc+Caf10mM			Gr66>0 Suc+Caf10mM
	mean	upper limit	lower limit	mean	upper limit	lower limit	mean	upper limit	lower limit	mean	upper limit	lower limit	mean	upper limit	lower limit	mean	upper limit	lower limit	mean	upper limit	lower limit	mean	upper limit	lower limit	mean	upper limit	lower limit
PER	0.714286	0.836735	0.549451	0.828571	0.918974	0.673177	0.3	0.437504	0.191036	0.821429	0.921215	0.644086	0.428571	0.591426	0.279846	0.810811	0.9052	0.657953	0.83871	0.929074	0.673656	0.21875	0.38755	0.110238	0.394737	0.552821	0.255981
NO PER	0.285714	0.450549	0.163265	0.171429	0.326823	0.0810264	0.7	0.808964	0.562496	0.178571	0.355914	0.078785	0.571429	0.720154	0.408574	0.189189	0.342047	0.0947998	0.16129	0.326344	0.0709262	0.78125	0.889762	0.61245	0.605263	0.744019	0.447179
Statistics results
	Table Analyzed	Gr66>Kir statistic data				Table Analyzed	Gr66>Kir statistic data				Table Analyzed	Gr66>Kir statistic data				Table Analyzed	Gr66>Kir statistic data				Table Analyzed	Gr66>Kir statistic data				Table Analyzed	Gr66>Kir statistic data				Table Analyzed	Gr66>Kir statistic data				Table Analyzed	Gr66>Kir statistic data				Table Analyzed	Gr66>Kir statistic data				Table Analyzed	Gr66>Kir statistic data
	P value and statistical significance					P value and statistical significance					P value and statistical significance					P value and statistical significance					P value and statistical significance					P value and statistical significance					P value and statistical significance					P value and statistical significance					P value and statistical significance					P value and statistical significance
	Test	Fisher's exact test				Test	Fisher's exact test				Test	Fisher's exact test				Test	Fisher's exact test				Test	Fisher's exact test				Test	Fisher's exact test				Test	Fisher's exact test				Test	Fisher's exact test				Test	Fisher's exact test				Test	Fisher's exact test
	P value	0.0014				P value	0.0003				P value	<0.0001				P value	<0.0001				P value	0.0002				P value	0.3938				P value	>0.9999				P value	>0.9999				P value	>0.9999				P value	>0.9999
	P value summary	**				P value summary	***				P value summary	****				P value summary	****				P value summary	***				P value summary	ns				P value summary	ns				P value summary	ns				P value summary	ns				P value summary	ns
	One- or two-sided	Two-sided				One- or two-sided	Two-sided				One- or two-sided	Two-sided				One- or two-sided	Two-sided				One- or two-sided	Two-sided				One- or two-sided	Two-sided				One- or two-sided	Two-sided				One- or two-sided	Two-sided				One- or two-sided	Two-sided				One- or two-sided	Two-sided
	Statistically significant (P < 0.05)?	Yes				Statistically significant (P < 0.05)?	Yes				Statistically significant (P < 0.05)?	Yes				Statistically significant (P < 0.05)?	Yes				Statistically significant (P < 0.05)?	Yes				Statistically significant (P < 0.05)?	No				Statistically significant (P < 0.05)?	No				Statistically significant (P < 0.05)?	No				Statistically significant (P < 0.05)?	No				Statistically significant (P < 0.05)?	No
	Data analyzed	Gr66a>0 Suc+PGN	Gr66a>0 Suc	Total		Data analyzed	Gr66a>0 Suc	Gr66>0 Suc+Caf10mM	Total		Data analyzed	0>Kir Suc+PGN200	0>Kir Suc	Total		Data analyzed	0>Kir Suc	0>Kir Suc+Caf10mM	Total		Data analyzed	Gr66a>Kir Suc+PGN200	0>Kir Suc+PGN200	Total		Data analyzed	Gr66a>Kir Suc+PGN200	Gr66a>Kir Suc	Total		Data analyzed	Gr66a>Kir Suc	Gr66a>Kir Suc+Caf10mM	Total		Data analyzed	0>Kir Suc	Gr66a>0 Suc	Total		Data analyzed	Gr66a>Kir Suc	Gr66a>0 Suc	Total		Data analyzed	Gr66a>Kir Suc	0>Kir Suc	Total
	PER	15	30	45		PER	30	15	45		PER	15	23	38		PER	23	7	30		PER	25	15	40		PER	25	29	54		PER	29	26	55		PER	23	30	53		PER	29	30	59		PER	29	23	52
	NO PER	20	7	27		NO PER	7	23	30		NO PER	35	5	40		NO PER	5	25	30		NO PER	10	35	45		NO PER	10	6	16		NO PER	6	5	11		NO PER	5	7	12		NO PER	6	7	13		NO PER	6	5	11
	Total	35	37	72		Total	37	38	75		Total	50	28	78		Total	28	32	60		Total	35	50	85		Total	35	35	70		Total	35	31	66		Total	28	37	65		Total	35	37	72		Total	35	28	63
	Percentage of row total	Gr66a>0 Suc+PGN	Gr66a>0 Suc			Percentage of row total	Gr66a>0 Suc	Gr66>0 Suc+Caf10mM			Percentage of row total	0>Kir Suc+PGN200	0>Kir Suc			Percentage of row total	0>Kir Suc	0>Kir Suc+Caf10mM			Percentage of row total	Gr66a>Kir Suc+PGN200	0>Kir Suc+PGN200			Percentage of row total	Gr66a>Kir Suc+PGN200	Gr66a>Kir Suc			Percentage of row total	Gr66a>Kir Suc	Gr66a>Kir Suc+Caf10mM			Percentage of row total	0>Kir Suc	Gr66a>0 Suc			Percentage of row total	Gr66a>Kir Suc	Gr66a>0 Suc			Percentage of row total	Gr66a>Kir Suc	0>Kir Suc
	PER	33.33%	66.67%			PER	66.67%	33.33%			PER	39.47%	60.53%			PER	76.67%	23.33%			PER	62.50%	37.50%			PER	46.30%	53.70%			PER	52.73%	47.27%			PER	43.40%	56.60%			PER	49.15%	50.85%			PER	55.77%	44.23%
	NO PER	74.07%	25.93%			NO PER	23.33%	76.67%			NO PER	87.50%	12.50%			NO PER	16.67%	83.33%			NO PER	22.22%	77.78%			NO PER	62.50%	37.50%			NO PER	54.55%	45.45%			NO PER	41.67%	58.33%			NO PER	46.15%	53.85%			NO PER	54.55%	45.45%
	Percentage of column total	Gr66a>0 Suc+PGN	Gr66a>0 Suc			Percentage of column total	Gr66a>0 Suc	Gr66>0 Suc+Caf10mM			Percentage of column total	0>Kir Suc+PGN200	0>Kir Suc			Percentage of column total	0>Kir Suc	0>Kir Suc+Caf10mM			Percentage of column total	Gr66a>Kir Suc+PGN200	0>Kir Suc+PGN200			Percentage of column total	Gr66a>Kir Suc+PGN200	Gr66a>Kir Suc			Percentage of column total	Gr66a>Kir Suc	Gr66a>Kir Suc+Caf10mM			Percentage of column total	0>Kir Suc	Gr66a>0 Suc			Percentage of column total	Gr66a>Kir Suc	Gr66a>0 Suc			Percentage of column total	Gr66a>Kir Suc	0>Kir Suc
	PER	42.86%	81.08%			PER	81.08%	39.47%			PER	30.00%	82.14%			PER	82.14%	21.88%			PER	71.43%	30.00%			PER	71.43%	82.86%			PER	82.86%	83.87%			PER	82.14%	81.08%			PER	82.86%	81.08%			PER	82.86%	82.14%
	NO PER	57.14%	18.92%			NO PER	18.92%	60.53%			NO PER	70.00%	17.86%			NO PER	17.86%	78.13%			NO PER	28.57%	70.00%			NO PER	28.57%	17.14%			NO PER	17.14%	16.13%			NO PER	17.86%	18.92%			NO PER	17.14%	18.92%			NO PER	17.14%	17.86%
	Percentage of grand total	Gr66a>0 Suc+PGN	Gr66a>0 Suc			Percentage of grand total	Gr66a>0 Suc	Gr66>0 Suc+Caf10mM			Percentage of grand total	0>Kir Suc+PGN200	0>Kir Suc			Percentage of grand total	0>Kir Suc	0>Kir Suc+Caf10mM			Percentage of grand total	Gr66a>Kir Suc+PGN200	0>Kir Suc+PGN200			Percentage of grand total	Gr66a>Kir Suc+PGN200	Gr66a>Kir Suc			Percentage of grand total	Gr66a>Kir Suc	Gr66a>Kir Suc+Caf10mM			Percentage of grand total	0>Kir Suc	Gr66a>0 Suc			Percentage of grand total	Gr66a>Kir Suc	Gr66a>0 Suc			Percentage of grand total	Gr66a>Kir Suc	0>Kir Suc
	PER	20.83%	41.67%			PER	40.00%	20.00%			PER	19.23%	29.49%			PER	38.33%	11.67%			PER	29.41%	17.65%			PER	35.71%	41.43%			PER	43.94%	39.39%			PER	35.38%	46.15%			PER	40.28%	41.67%			PER	46.03%	36.51%
	NO PER	27.78%	9.72%			NO PER	9.33%	30.67%			NO PER	44.87%	6.41%			NO PER	8.33%	41.67%			NO PER	11.76%	41.18%			NO PER	14.29%	8.57%			NO PER	9.09%	7.58%			NO PER	7.69%	10.77%			NO PER	8.33%	9.72%			NO PER	9.52%	7.94%
Data represented on graph as dots
	Gr66a-Gal4/UAS-Kir2.1 PGN200+Suc1mM						Gr66a-Gal4/UAS-Kir2.1 Suc1mM						Gr66a-Gal4/UAS-Kir2.1 Caf10mM+Suc1mM
	PER	noPER	tot batch	%PER batch			PER	noPER	tot batch	%PER batch			PER	noPER	tot batch	%PER batch
exp1	3	4	7	0.428571		exp1	3	2	5	0.6		exp1	16	1	17	0.941176
exp2	4	4	8	0.5		exp2	5	2	7	0.714286		exp2	7	1	8	0.875
exp3	5	0	5	1		exp3	8	2	10	0.8		exp3	3	3	6	0.5
exp4	9	1	10	0.9		exp4	9	0	9	1		Total n flies			31
exp5	4	1	5	0.8		exp5	4	0	4	1
Total n flies			35			Total n flies			35
	UAS-Kir2.1/+ PGN200+Suc1mM						UAS-Kir2.1/+ Suc1mM						UAS-Kir2.1/+ Caf10mM+Suc1mM
	PER	noPER	tot batch	%PER batch			PER	noPER	tot batch	%PER batch			PER	noPER	tot batch	%PER batch
exp1	2	5	7	0.285714		exp1	5	3	8	0.625		exp1	2	7	9	0.222222
exp2	7	2	9	0.777778		exp2	5	0	5	1		exp2	4	12	16	0.25
exp3	3	4	7	0.428571		exp3	7	0	7	1		exp3	1	6	7	0.142857
exp4	3	6	9	0.333333		exp4	6	2	8	0.75		Total n flies			32
exp5	0	4	4	0		Total n flies			28
exp6	0	8	8	0
exp7	0	6	6	0
Total n flies			50
	Gr66a-Gal4/+ PGN200+Suc1mM						Gr66a-Gal4/+ Suc1mM						Gr66a-Gal4/+ Caf10mM+Suc1mM
	PER	noPER	tot batch	%PER batch			PER	noPER	tot batch	%PER batch			PER	noPER	tot batch	%PER batch
exp1	3	6	9	0.333333		exp1	6	2	8	0.75		exp1	5	10	15	0.333333
exp2	4	5	9	0.444444		exp2	8	0	8	1		exp2	7	8	15	0.466667
exp3	2	6	8	0.25		exp3	9	5	14	0.642857		exp3	3	5	8	0.375
exp4	6	3	9	0.666667		exp4	7	0	7	1		Total n flies			38
Total n flies			35			Total n flies			37
Fig.2B
Genotypes of tested animals:			ppk23-Gal4/UAS-Kir2.1
			UAS-Kir2.1/+
			ppk23-Gal4/+
Chemicals: PGN-ECndi ultrapure peptidoglycan Catalog # tlrl-kipgn InvivoGen USA, Caffeine powder ReagentPlus ref C0750 Sigma Aldrich, D(+)-Saccharose ≥99,5 %, p.a. ref 4621.1 Carl Roth GmbH + Co. KG
Histogram data mean CI 95%
	ppk23Gal4UASKir Suc1mM+PGN200			ppk23Gal4UASKir Suc1mM+Caf10mM			ppk23Gal4UASKir Suc1mM av protocol			ppk23Ga4/+ Suc1mM+PGN200			ppk23Ga4/+ Suc1mM+Caf10mM			ppk23Ga4/+ Suc1mM															ppk23Gal4UASKir axenic PGN200 att protocol
	mean	upper limit	lower limit	mean	upper limit	lower limit	mean	upper limit	lower limit	mean	upper limit	lower limit	mean	upper limit	lower limit	mean	upper limit	lower limit													mean	upper limit	lower limit
PER	0.568627	0.694988	0.432653	0.2	0.373057	0.0950511	0.714286	0.84746	0.529407	0.241379	0.421076	0.122184	0.135135	0.279774	0.0591329	0.774194	0.886049	0.601876													0.5	0.746218	0.253782
noPER	0.431373	0.567347	0.305012	0.8	0.904949	0.626943	0.285714	0.470593	0.15254	0.758621	0.877816	0.578924	0.864865	0.940867	0.720226	0.225806	0.398124	0.113951													0.5	0.746218	0.253782
Statistics results
	Table Analyzed	ppk23Gal4UASKir statistic data					Table Analyzed	ppk23Gal4UASKir statistic data					Table Analyzed	ppk23Gal4UASKir statistic data				Table Analyzed	ppk23Gal4UASKir statistic data				Table Analyzed	ppk23Gal4UASKir statistic data					Table Analyzed	ppk23Gal4UASKir statistic data
	P value and statistical significance						P value and statistical significance						P value and statistical significance					P value and statistical significance					P value and statistical significance						P value and statistical significance
	Test	Fisher's exact test					Test	Fisher's exact test					Test	Fisher's exact test				Test	Fisher's exact test				Test	Fisher's exact test					Test	Fisher's exact test
	P value	0.2334					P value	0.0002					P value	<0.0001				P value	<0.0001				P value	0.0055					P value	0.7659
	P value summary	ns					P value summary	***					P value summary	****				P value summary	****				P value summary	**					P value summary	ns
	One- or two-sided	Two-sided					One- or two-sided	Two-sided					One- or two-sided	Two-sided				One- or two-sided	Two-sided				One- or two-sided	Two-sided					One- or two-sided	Two-sided
	Statistically significant (P < 0.05)?	No					Statistically significant (P < 0.05)?	Yes					Statistically significant (P < 0.05)?	Yes				Statistically significant (P < 0.05)?	Yes				Statistically significant (P < 0.05)?	Yes					Statistically significant (P < 0.05)?	No
	Data analyzed	ppk23Gal4UASKir Suc1mM+PGN200	ppk23Gal4UASKir Suc1mM av protocol	Total			Data analyzed	ppk23Gal4UASKir Suc1mM+Caf10mM	ppk23Gal4UASKir Suc1mM av protocol	Total			Data analyzed	ppk23Ga4/+ Suc1mM+Caf10mM	ppk23Ga4/+ Suc1mM	Total		Data analyzed	ppk23Ga4/+ Suc1mM+PGN200	ppk23Ga4/+ Suc1mM	Total		Data analyzed	ppk23Gal4UASKir Suc1mM+PGN200	ppk23Ga4/+ Suc1mM+PGN200	Total			Data analyzed	ppk23Gal4UASKir Suc1mM av protocol	ppk23Ga4/+ Suc1mM	Total
	PER	29	20	49			PER	6	20	26			PER	5	24	29		PER	7	24	31		PER	29	7	36			PER	20	24	44
	noPER	22	8	30			noPER	24	8	32			noPER	32	7	39		noPER	22	7	29		noPER	22	22	44			noPER	8	7	15
	Total	51	28	79			Total	30	28	58			Total	37	31	68		Total	29	31	60		Total	51	29	80			Total	28	31	59
	Percentage of row total	ppk23Gal4UASKir Suc1mM+PGN200	ppk23Gal4UASKir Suc1mM av protocol				Percentage of row total	ppk23Gal4UASKir Suc1mM+Caf10mM	ppk23Gal4UASKir Suc1mM av protocol				Percentage of row total	ppk23Ga4/+ Suc1mM+Caf10mM	ppk23Ga4/+ Suc1mM			Percentage of row total	ppk23Ga4/+ Suc1mM+PGN200	ppk23Ga4/+ Suc1mM			Percentage of row total	ppk23Gal4UASKir Suc1mM+PGN200	ppk23Ga4/+ Suc1mM+PGN200				Percentage of row total	ppk23Gal4UASKir Suc1mM av protocol	ppk23Ga4/+ Suc1mM
	PER	59.18%	40.82%				PER	23.08%	76.92%				PER	17.24%	82.76%			PER	22.58%	77.42%			PER	80.56%	19.44%				PER	45.45%	54.55%
	noPER	73.33%	26.67%				noPER	75.00%	25.00%				noPER	82.05%	17.95%			noPER	75.86%	24.14%			noPER	50.00%	50.00%				noPER	53.33%	46.67%
	Percentage of column total	ppk23Gal4UASKir Suc1mM+PGN200	ppk23Gal4UASKir Suc1mM av protocol				Percentage of column total	ppk23Gal4UASKir Suc1mM+Caf10mM	ppk23Gal4UASKir Suc1mM av protocol				Percentage of column total	ppk23Ga4/+ Suc1mM+Caf10mM	ppk23Ga4/+ Suc1mM			Percentage of column total	ppk23Ga4/+ Suc1mM+PGN200	ppk23Ga4/+ Suc1mM			Percentage of column total	ppk23Gal4UASKir Suc1mM+PGN200	ppk23Ga4/+ Suc1mM+PGN200				Percentage of column total	ppk23Gal4UASKir Suc1mM av protocol	ppk23Ga4/+ Suc1mM
	PER	56.86%	71.43%				PER	20.00%	71.43%				PER	13.51%	77.42%			PER	24.14%	77.42%			PER	56.86%	24.14%				PER	71.43%	77.42%
	noPER	43.14%	28.57%				noPER	80.00%	28.57%				noPER	86.49%	22.58%			noPER	75.86%	22.58%			noPER	43.14%	75.86%				noPER	28.57%	22.58%
	Percentage of grand total	ppk23Gal4UASKir Suc1mM+PGN200	ppk23Gal4UASKir Suc1mM av protocol				Percentage of grand total	ppk23Gal4UASKir Suc1mM+Caf10mM	ppk23Gal4UASKir Suc1mM av protocol				Percentage of grand total	ppk23Ga4/+ Suc1mM+Caf10mM	ppk23Ga4/+ Suc1mM			Percentage of grand total	ppk23Ga4/+ Suc1mM+PGN200	ppk23Ga4/+ Suc1mM			Percentage of grand total	ppk23Gal4UASKir Suc1mM+PGN200	ppk23Ga4/+ Suc1mM+PGN200				Percentage of grand total	ppk23Gal4UASKir Suc1mM av protocol	ppk23Ga4/+ Suc1mM
	PER	36.71%	25.32%				PER	10.34%	34.48%				PER	7.35%	35.29%			PER	11.67%	40.00%			PER	36.25%	8.75%				PER	33.90%	40.68%
	noPER	27.85%	10.13%				noPER	41.38%	13.79%				noPER	47.06%	10.29%			noPER	36.67%	11.67%			noPER	27.50%	27.50%				noPER	13.56%	11.86%
Data represented on graph as dots
	ppk23-Gal4/UAS-Kir2.1 PGN200+Suc1mM						ppk23-Gal4/UAS-Kir2.1 Suc1mM						ppk23-Gal4/UAS-Kir2.1 Caf10mM+Suc1mM
	PER	noPER	tot batch	%PER batch			PER	noPER	tot batch	%PER batch			PER	noPER	tot batch	%PER batch
exp1	4	1	5	0.8		exp1	10	5	15	0.666667		exp1	2	3	5	0.4
exp2	7	6	13	0.538462		exp2	6	0	6	1		exp2	0	11	11	0
exp3	6	3	9	0.666667		exp3	4	3	7	0.571429		exp3	1	3	4	0.25
exp4	6	4	10	0.6		Total n flies			28			exp4	3	7	10	0.3
exp5	6	8	14	0.428571								Total n flies			30
Total n flies			51
	ppk23-Gal4/+ PGN200+Suc1mM						ppk23-Gal4/+ Suc1mM						ppk23-Gal4/+ Caf10mM+Suc1mM
	PER	noPER	tot batch	%PER batch			PER	noPER	tot batch	%PER batch			PER	noPER	tot batch	%PER batch
exp1	1	2	3	0.333333		exp1	12	2	14	0.857143		exp1	1	9	10	0.1
exp2	1	10	11	0.0909091		exp2	8	3	11	0.727273		exp2	3	13	16	0.1875
exp3	1	1	2	0.5		exp3	4	2	6	0.666667		exp3	1	10	11	0.0909091
exp4	4	9	13	0.307692		Total n flies			31			Total n flies			37
Total n flies			29
Fig.2C
Genotypes of tested animals:			Gr66-LexA;LexAop-Gal80,ppk23-Gal4/20xUAS-GCamp6S;ppk23-Gal4/+
Chemicals: PGN-ECndi ultrapure peptidoglycan Catalog # tlrl-kipgn InvivoGen USA, Mqwater
Fig.2D
Genotypes of tested animals:			Gr66-LexA;LexAop-Gal80,ppk23-Gal4/20xUAS-GCamp6S;ppk23-Gal4/+
Chemicals: PGN-ECndi ultrapure peptidoglycan Catalog # tlrl-kipgn InvivoGen USA, Mqwater
Stimulation curves data
	MQwater conventional							PGN200 conventional
	Brain2	Brain3	Brain4	Brain5	Brain6	Brain7	Brain8	Brain 1	Brain 2	Brain 3	Brain 4	Brain 5	Brain 6	Brain 7	Brain 8
	2.5129	-4.68225	1.89363	4.28032	0.398099	10.0453	3.11818	5.51641	2.41708	0.945946	-6.73362	6.51482	2.28804	1.33262	11.9929
	0.88993	-3.90442	0.275083	-4.0944	4.05034	8.81468	6.6974	6.50673	2.68304	-2.86175	-6.28356	5.17754	3.07297	5.80691	-3.62271
	5.47606	-0.945734	1.71996	-0.655001	6.43894	9.68097	3.94726	7.36804	3.76437	2.06689	-2.9141	3.45475	1.40499	3.31774	7.64587
	2.84979	0.0746467	-6.76003	1.06126	4.94414	6.60906	4.83701	11.1	6.38547	1.8768	-5.91656	5.78475	2.99639	2.84304	11.9182
	2.22274	0.651747	-3.0471	3.06155	0.0693463	9.67191	3.48014	10.3115	5.31114	4.93001	-2.5471	8.17406	1.78309	4.08762	10.5994
	2.80553	-0.414634	-0.572395	3.08565	7.55533	6.58187	7.06544	9.75007	4.44852	-1.42137	-0.0354918	7.98625	2.20907	3.76137	6.76919
	3.8703	-2.12921	2.42677	5.43539	4.74552	7.58772	3.19097	8.14692	3.2867	-5.80129	1.97319	10.8994	2.31197	3.36089	9.69783
	7.84167	0.92357	-2.06069	3.68643	2.38432	6.28646	5.03721	8.4157	11.6784	-2.25816	-3.44723	14.3125	1.00055	1.62952	4.37459
	5.08999	-0.0361733	-0.548082	4.60911	-0.992252	8.81286	5.41535	7.67147	18.1244	1.98654	15.6307	51.2635	18.6233	2.37697	7.91768
	1.21944	6.78658	0.186515	-3.411	4.26437	6.8501	4.54582	8.82784	20.3921	6.92498	16.9598	54.2374	16.034	2.32	8.0019
	4.51949	7.98887	-4.38257	-0.598194	5.61877	8.84005	4.24654	10.2339	21.3352	8.03809	25.1259	58.9539	18.6927	24.2582	26.0504
	3.95145	4.87963	-2.67372	0.615408	3.06751	7.53154	2.10507	10.3856	12.3223	1.41235	19.6345	56.2808	12.3654	21.353	21.0736
	5.97033	4.25026	0.704032	1.84623	4.09315	7.09114	4.03826	8.03701	19.3457	6.07839	13.9588	51.9215	12.9206	18.3322	14.889
	3.62439	4.24399	-1.05518	6.95369	2.26959	7.73815	7.14026	8.16842	16.2085	6.17638	18.2028	57.8101	13.5164	15.7377	19.6705
	9.46218	3.83207	-0.565449	3.04778	1.60866	7.61128	4.05444	7.55798	14.3905	-0.915766	12.006	52.4709	11.9537	16.1347	19.3853
	3.79161	-1.26356	0.587678	2.21117	1.88091	7.88313	4.3153	6.79702	17.7727	3.36813	9.29205	52.1235	13.1431	13.1864	11.8608
	6.7646	3.46825	-0.980505	0.0679962	2.90142	7.66022	5.44568	7.63204	18.6983	1.29869	10.3749	57.5912	13.3513	13.8423	13.8171
	-0.66419	-0.58191	3.70147	2.447	3.46304	6.66343	4.14948	6.84242	21.3964	-5.49754	4.77176	57.9527	10.8434	9.12637	14.6593
	8.08757	4.91309	0.129206	1.43997	1.80044	9.93108	6.64483	6.30724	17.7955	7.1817	4.16613	51.8453	12.8368	8.58608	16.0222
	7.00067	0.806477	2.09681	1.70851	3.92877	7.88676	8.03203	5.77086	17.7937	3.31914	6.37568	54.5848	15.3017	11.0925	11.1641
	4.19244	0.65802	-5.57738	-8.04162	3.27983	7.37387	6.25253	4.059	7.78001	2.61953	5.8637	50.861	12.2984	5.95191	5.26084
Fig.2E
Genotypes of tested animals:			Gr66-LexA;LexAop-Gal80,ppk23-Gal4/20xUAS-GCamp6S;ppk23-Gal4/+
Chemicals: PGN-ECndi ultrapure peptidoglycan Catalog # tlrl-kipgn InvivoGen USA, Sodium chloride high purity grade VWR life science Ref. 27810.295, Caffeine powder ReagentPlus ref C0750 Sigma Aldrich, Mqwater
Dot plot quantification data									Statistic results
	conventional PGN200	conventional Mqwater	Conventional Caffeine 10mM	Conventional NaCl 250mM				Table Analyzed	ppk23glutGcamp6S non axenic PGN200 vs water					Table Analyzed	ppk23glutGcamp6S NaCl250mM				Table Analyzed	ppk23glutGcamp6S NaCl250mM
	2.5866	4.51974	-7.44748	7.94208
	13.4909	6.01146	-10.1728	10.8544				Column B	Water					Column C	Conventional Water				Column E	Conventional Caffeine
	5.71742	-0.72765	-7.07947	11.1766				vs.	vs.					vs.	vs.				vs.	vs.
	19.9339	-0.976477	-2.34481	39.2017				Column A	PGN200					Column B	Conventional NaCl				Column C	Conventional Water
	48.9985	1.24139	1.1821	20.0056
	13.177	-0.840019	2.86323	50.9438				Mann Whitney test						Mann Whitney test					Mann Whitney test
	17.4984	-1.6511	3.86255	32.0144				P value	0.0022					P value	0.0003				P value	0.2086
	12.9229			59.0395				Exact or approximate P value?	Exact					Exact or approximate P value?	Exact				Exact or approximate P value?	Exact
								P value summary	**					P value summary	***				P value summary	ns
								Significantly different (P < 0.05)?	Yes					Significantly different (P < 0.05)?	Yes				Significantly different (P < 0.05)?	No
								One- or two-tailed P value?	Two-tailed					One- or two-tailed P value?	Two-tailed				One- or two-tailed P value?	Two-tailed
								Sum of ranks in column A,B	89 , 31					Sum of ranks in column B,C	92 , 28				Sum of ranks in column C,E	63 , 42
								Mann-Whitney U	3					Mann-Whitney U	0				Mann-Whitney U	14
								Difference between medians						Difference between medians					Difference between medians
								Median of column A	13.33, n=8					Median of column B	26.01, n=8				Median of column C	-0.7277, n=7
								Median of column B	-0.7277, n=7					Median of column C	-0.7277, n=7				Median of column E	-2.345, n=7
								Difference: Actual	-14.06					Difference: Actual	-26.74				Difference: Actual	-1.617
								Difference: Hodges-Lehmann	-13.9					Difference: Hodges-Lehmann	-23.83				Difference: Hodges-Lehmann	-3.586

## Sheet: Fig 3
Fig. 3B
Genotypes of tested animals:			Gr66-Gal4/Tub-Gal80ts,UAS-Kir2.1
			Tub-Gal80ts,UAS-Kir2.1/+
			ppk23-Gal4/Tub-Gal80ts,UAS-Kir2.1
Chemicals: PGN-ECndi ultrapure peptidoglycan Catalog # tlrl-kipgn InvivoGen USA
Histogram data mean CI 95%
	Gr66Gal4 TubGal80tsUASKir always 18 PGN200+Suc1mM			Gr66Gal4 TubGal80tsUASKir always 29 PGN200+Suc1mM			Gr66Gal4 TubGal80tsUASKir larvae 18 adult 29 PGN200+Suc1mM			Gr66Gal4 TubGal80tsUASKir larvae 29 adult 18 PGN200+Suc1mM			TubGal80tsUASKir always 18 PGN200+Suc1mM			TubGal80UASKir always 29 Suc1mM+PGN200
	mean	upper limit	lower limit	mean	upper limit	lower limit	mean	upper limit	lower limit	mean	upper limit	lower limit	mean	upper limit	lower limit	mean	upper limit	lower limit
PER	0.272727	0.442176	0.150674	0.83871	0.929074	0.673656	0.21875	0.38755	0.110238	0.794872	0.892203	0.64466	0.25641	0.410817	0.145688	0.258065	0.432461	0.137017
no PER	0.727273	0.849326	0.557824	0.16129	0.326344	0.0709262	0.78125	0.889762	0.61245	0.205128	0.35534	0.107797	0.74359	0.854312	0.589183	0.741935	0.862983	0.567539
Histogram data mean CI 95%
	ppk23Gal4TubGal80UASKir L29 -> A18 PGN200+Suc1mM			ppk23Gal4TubGal80UASKir L18 -> A29 PGN200+Suc1mM			ppk23Gal4TubGal80UASKir always 29 PGN200+Suc1mM			ppk23Gal4TubGal80UASKir always 18 PGN200+Suc1mM
	mean	upper limit	lower limit	mean	upper limit	lower limit	mean	upper limit	lower limit	mean	upper limit	lower limit
PER	0.333333	0.503921	0.197502	0.69697	0.826245	0.526619	0.633333	0.781261	0.455136	0.125	0.280683	0.0497013
noPER	0.666667	0.802498	0.496079	0.30303	0.473381	0.173755	0.366667	0.544864	0.218739	0.875	0.950299	0.719317
Statistic results
	Table Analyzed	Gr66Gal4, TubGal80tsUASKir F1 statistic data								Table Analyzed	Gr66Gal4, TubGal80tsUASKir F1 statistic data								Table Analyzed	Gr66Gal4, TubGal80tsUASKir F1 statistic data								Table Analyzed	ppk23Gal4TubGal80UASKir statistic data							Table Analyzed	Gr66Gal4, TubGal80tsUASKir F1 statistic data						Table Analyzed	Gr66Gal4, TubGal80tsUASKir F1 statistic data
	P value and statistical significance									P value and statistical significance									P value and statistical significance									P value and statistical significance								P value and statistical significance							P value and statistical significance
	Test	Fisher's exact test								Test	Fisher's exact test								Test	Fisher's exact test								Test	Fisher's exact test							Test	Fisher's exact test						Test	Fisher's exact test
	P value	<0.0001								P value	0.7746								P value	0.7614								P value	<0.0001							P value	0.7735						P value	<0.0001
	P value summary	****								P value summary	ns								P value summary	ns								P value summary	****							P value summary	ns						P value summary	****
	One- or two-sided	Two-sided								One- or two-sided	Two-sided								One- or two-sided	Two-sided								One- or two-sided	Two-sided							One- or two-sided	Two-sided						One- or two-sided	Two-sided
	Statistically significant (P < 0.05)?	Yes								Statistically significant (P < 0.05)?	No								Statistically significant (P < 0.05)?	No								Statistically significant (P < 0.05)?	Yes							Statistically significant (P < 0.05)?	No						Statistically significant (P < 0.05)?	Yes
	Data analyzed	Gr66Gal4 TubGal80tsUASKir larvae 18 adult 29 PGN200+Suc1mM	Gr66Gal4 TubGal80tsUASKir larvae 29 adult 18 PGN200+Suc1mM	Total						Data analyzed	Gr66Gal4 TubGal80tsUASKir always 18 PGN200+Suc1mM	Gr66Gal4 TubGal80tsUASKir larvae 18 adult 29 PGN200+Suc1mM	Total						Data analyzed	Gr66Gal4 TubGal80tsUASKir always 29 PGN200+Suc1mM	Gr66Gal4 TubGal80tsUASKir larvae 29 adult 18 PGN200+Suc1mM	Total						Data analyzed	ppk23Gal4TubGal80UASKit L18 -> A29 PGN200+Suc1mM	ppk23Gal4TubGal80UASKit always 18 PGN200+Suc1mM	Total					Data analyzed	Gr66Gal4 TubGal80tsUASKir larvae 18 adult 29 PGN200+Suc1mM	TubGal80UASKir always 29 Suc1mM+PGN200	Total				Data analyzed	Gr66Gal4 TubGal80tsUASKir larvae 29 adult 18 PGN200+Suc1mM	TubGal80UASKir always 29 Suc1mM+PGN200	Total
	PER	7	31	38						PER	9	7	16						PER	26	31	57						PER	23	4	27					PER	7	8	15				PER	31	8	39
	no PER	25	8	33						no PER	24	25	49						no PER	5	8	13						noPER	10	28	38					no PER	25	23	48				no PER	8	23	31
	Total	32	39	71						Total	33	32	65						Total	31	39	70						Total	33	32	65					Total	32	31	63				Total	39	31	70
	Percentage of row total	Gr66Gal4 TubGal80tsUASKir larvae 18 adult 29 PGN200+Suc1mM	Gr66Gal4 TubGal80tsUASKir larvae 29 adult 18 PGN200+Suc1mM							Percentage of row total	Gr66Gal4 TubGal80tsUASKir always 18 PGN200+Suc1mM	Gr66Gal4 TubGal80tsUASKir larvae 18 adult 29 PGN200+Suc1mM							Percentage of row total	Gr66Gal4 TubGal80tsUASKir always 29 PGN200+Suc1mM	Gr66Gal4 TubGal80tsUASKir larvae 29 adult 18 PGN200+Suc1mM							Percentage of row total	ppk23Gal4TubGal80UASKit L18 -> A29 PGN200+Suc1mM	ppk23Gal4TubGal80UASKit always 18 PGN200+Suc1mM						Percentage of row total	Gr66Gal4 TubGal80tsUASKir larvae 18 adult 29 PGN200+Suc1mM	TubGal80UASKir always 29 Suc1mM+PGN200					Percentage of row total	Gr66Gal4 TubGal80tsUASKir larvae 29 adult 18 PGN200+Suc1mM	TubGal80UASKir always 29 Suc1mM+PGN200
	PER	18.42%	81.58%							PER	56.25%	43.75%							PER	45.61%	54.39%							PER	85.19%	14.81%						PER	46.67%	53.33%					PER	79.49%	20.51%
	no PER	75.76%	24.24%							no PER	48.98%	51.02%							no PER	38.46%	61.54%							noPER	26.32%	73.68%						no PER	52.08%	47.92%					no PER	25.81%	74.19%
	Percentage of column total	Gr66Gal4 TubGal80tsUASKir larvae 18 adult 29 PGN200+Suc1mM	Gr66Gal4 TubGal80tsUASKir larvae 29 adult 18 PGN200+Suc1mM							Percentage of column total	Gr66Gal4 TubGal80tsUASKir always 18 PGN200+Suc1mM	Gr66Gal4 TubGal80tsUASKir larvae 18 adult 29 PGN200+Suc1mM							Percentage of column total	Gr66Gal4 TubGal80tsUASKir always 29 PGN200+Suc1mM	Gr66Gal4 TubGal80tsUASKir larvae 29 adult 18 PGN200+Suc1mM							Percentage of column total	ppk23Gal4TubGal80UASKit L18 -> A29 PGN200+Suc1mM	ppk23Gal4TubGal80UASKit always 18 PGN200+Suc1mM						Percentage of column total	Gr66Gal4 TubGal80tsUASKir larvae 18 adult 29 PGN200+Suc1mM	TubGal80UASKir always 29 Suc1mM+PGN200					Percentage of column total	Gr66Gal4 TubGal80tsUASKir larvae 29 adult 18 PGN200+Suc1mM	TubGal80UASKir always 29 Suc1mM+PGN200
	PER	21.88%	79.49%							PER	27.27%	21.88%							PER	83.87%	79.49%							PER	69.70%	12.50%						PER	21.88%	25.81%					PER	79.49%	25.81%
	no PER	78.13%	20.51%							no PER	72.73%	78.13%							no PER	16.13%	20.51%							noPER	30.30%	87.50%						no PER	78.13%	74.19%					no PER	20.51%	74.19%
	Percentage of grand total	Gr66Gal4 TubGal80tsUASKir larvae 18 adult 29 PGN200+Suc1mM	Gr66Gal4 TubGal80tsUASKir larvae 29 adult 18 PGN200+Suc1mM							Percentage of grand total	Gr66Gal4 TubGal80tsUASKir always 18 PGN200+Suc1mM	Gr66Gal4 TubGal80tsUASKir larvae 18 adult 29 PGN200+Suc1mM							Percentage of grand total	Gr66Gal4 TubGal80tsUASKir always 29 PGN200+Suc1mM	Gr66Gal4 TubGal80tsUASKir larvae 29 adult 18 PGN200+Suc1mM							Percentage of grand total	ppk23Gal4TubGal80UASKit L18 -> A29 PGN200+Suc1mM	ppk23Gal4TubGal80UASKit always 18 PGN200+Suc1mM						Percentage of grand total	Gr66Gal4 TubGal80tsUASKir larvae 18 adult 29 PGN200+Suc1mM	TubGal80UASKir always 29 Suc1mM+PGN200					Percentage of grand total	Gr66Gal4 TubGal80tsUASKir larvae 29 adult 18 PGN200+Suc1mM	TubGal80UASKir always 29 Suc1mM+PGN200
	PER	9.86%	43.66%							PER	13.85%	10.77%							PER	37.14%	44.29%							PER	35.38%	6.15%						PER	11.11%	12.70%					PER	44.29%	11.43%
	no PER	35.21%	11.27%							no PER	36.92%	38.46%							no PER	7.14%	11.43%							noPER	15.38%	43.08%						no PER	39.68%	36.51%					no PER	11.43%	32.86%
	Table Analyzed	ppk23Gal4TubGal80UASKir statistic data							Table Analyzed	ppk23Gal4TubGal80UASKir statistic data							Table Analyzed	Gr66Gal4, TubGal80tsUASKir F1 statistic data						Table Analyzed	Gr66Gal4, TubGal80tsUASKir F1 statistic data							Table Analyzed	Gr66Gal4, TubGal80tsUASKir F1 statistic data						Table Analyzed	Gr66Gal4, TubGal80tsUASKir F1 statistic data
	P value and statistical significance								P value and statistical significance								P value and statistical significance							P value and statistical significance								P value and statistical significance							P value and statistical significance
	Test	Fisher's exact test							Test	Fisher's exact test							Test	Fisher's exact test						Test	Fisher's exact test							Test	Fisher's exact test						Test	Fisher's exact test
	P value	0.0237							P value	0.0063							P value	>0.9999						P value	<0.0001							P value	0.0002						P value	0.0001
	P value summary	*							P value summary	**							P value summary	ns						P value summary	****							P value summary	***						P value summary	***
	One- or two-sided	Two-sided							One- or two-sided	Two-sided							One- or two-sided	Two-sided						One- or two-sided	Two-sided							One- or two-sided	Two-sided						One- or two-sided	Two-sided
	Statistically significant (P < 0.05)?	Yes							Statistically significant (P < 0.05)?	Yes							Statistically significant (P < 0.05)?	No						Statistically significant (P < 0.05)?	Yes							Statistically significant (P < 0.05)?	Yes						Statistically significant (P < 0.05)?	Yes
	Data analyzed	ppk23Gal4TubGal80UASKit L29 -> A18 PGN200+Suc1mM	ppk23Gal4TubGal80UASKit always 29 PGN200+Suc1mM	Total					Data analyzed	ppk23Gal4TubGal80UASKit L29 -> A18 PGN200+Suc1mM	ppk23Gal4TubGal80UASKit L18 -> A29 PGN200+Suc1mM	Total					Data analyzed	TubGal80tsUASKir always 18 PGN200+Suc1mM	TubGal80UASKir always 29 Suc1mM+PGN200	Total				Data analyzed	Gr66Gal4 TubGal80tsUASKir always 18 PGN200+Suc1mM	Gr66Gal4 TubGal80tsUASKir always 29 PGN200+Suc1mM	Total					Data analyzed	Gr66Gal4 TubGal80tsUASKir larvae 18 adult 29 PGN200+Suc1mM	ppk23Gal4TubGal80UASKit L18 -> A29 PGN200+Suc1mM	Total				Data analyzed	Gr66Gal4 TubGal80tsUASKir larvae 29 adult 18 PGN200+Suc1mM	ppk23Gal4TubGal80UASKit L29 -> A18 PGN200+Suc1mM	Total
	PER	11	19	30					PER	11	23	34					PER	10	8	18				PER	9	26	35					PER	7	23	30				PER	31	11	42
	noPER	22	11	33					noPER	22	10	32					no PER	29	23	52				no PER	24	5	29					no PER	25	10	35				no PER	8	22	30
	Total	33	30	63					Total	33	33	66					Total	39	31	70				Total	33	31	64					Total	32	33	65				Total	39	33	72
	Percentage of row total	ppk23Gal4TubGal80UASKit L29 -> A18 PGN200+Suc1mM	ppk23Gal4TubGal80UASKit always 29 PGN200+Suc1mM						Percentage of row total	ppk23Gal4TubGal80UASKit L29 -> A18 PGN200+Suc1mM	ppk23Gal4TubGal80UASKit L18 -> A29 PGN200+Suc1mM						Percentage of row total	TubGal80tsUASKir always 18 PGN200+Suc1mM	TubGal80UASKir always 29 Suc1mM+PGN200					Percentage of row total	Gr66Gal4 TubGal80tsUASKir always 18 PGN200+Suc1mM	Gr66Gal4 TubGal80tsUASKir always 29 PGN200+Suc1mM						Percentage of row total	Gr66Gal4 TubGal80tsUASKir larvae 18 adult 29 PGN200+Suc1mM	ppk23Gal4TubGal80UASKit L18 -> A29 PGN200+Suc1mM					Percentage of row total	Gr66Gal4 TubGal80tsUASKir larvae 29 adult 18 PGN200+Suc1mM	ppk23Gal4TubGal80UASKit L29 -> A18 PGN200+Suc1mM
	PER	36.67%	63.33%						PER	32.35%	67.65%						PER	55.56%	44.44%					PER	25.71%	74.29%						PER	23.33%	76.67%					PER	73.81%	26.19%
	noPER	66.67%	33.33%						noPER	68.75%	31.25%						no PER	55.77%	44.23%					no PER	82.76%	17.24%						no PER	71.43%	28.57%					no PER	26.67%	73.33%
	Percentage of column total	ppk23Gal4TubGal80UASKit L29 -> A18 PGN200+Suc1mM	ppk23Gal4TubGal80UASKit always 29 PGN200+Suc1mM						Percentage of column total	ppk23Gal4TubGal80UASKit L29 -> A18 PGN200+Suc1mM	ppk23Gal4TubGal80UASKit L18 -> A29 PGN200+Suc1mM						Percentage of column total	TubGal80tsUASKir always 18 PGN200+Suc1mM	TubGal80UASKir always 29 Suc1mM+PGN200					Percentage of column total	Gr66Gal4 TubGal80tsUASKir always 18 PGN200+Suc1mM	Gr66Gal4 TubGal80tsUASKir always 29 PGN200+Suc1mM						Percentage of column total	Gr66Gal4 TubGal80tsUASKir larvae 18 adult 29 PGN200+Suc1mM	ppk23Gal4TubGal80UASKit L18 -> A29 PGN200+Suc1mM					Percentage of column total	Gr66Gal4 TubGal80tsUASKir larvae 29 adult 18 PGN200+Suc1mM	ppk23Gal4TubGal80UASKit L29 -> A18 PGN200+Suc1mM
	PER	33.33%	63.33%						PER	33.33%	69.70%						PER	25.64%	25.81%					PER	27.27%	83.87%						PER	21.88%	69.70%					PER	79.49%	33.33%
	noPER	66.67%	36.67%						noPER	66.67%	30.30%						no PER	74.36%	74.19%					no PER	72.73%	16.13%						no PER	78.13%	30.30%					no PER	20.51%	66.67%
	Percentage of grand total	ppk23Gal4TubGal80UASKit L29 -> A18 PGN200+Suc1mM	ppk23Gal4TubGal80UASKit always 29 PGN200+Suc1mM						Percentage of grand total	ppk23Gal4TubGal80UASKit L29 -> A18 PGN200+Suc1mM	ppk23Gal4TubGal80UASKit L18 -> A29 PGN200+Suc1mM						Percentage of grand total	TubGal80tsUASKir always 18 PGN200+Suc1mM	TubGal80UASKir always 29 Suc1mM+PGN200					Percentage of grand total	Gr66Gal4 TubGal80tsUASKir always 18 PGN200+Suc1mM	Gr66Gal4 TubGal80tsUASKir always 29 PGN200+Suc1mM						Percentage of grand total	Gr66Gal4 TubGal80tsUASKir larvae 18 adult 29 PGN200+Suc1mM	ppk23Gal4TubGal80UASKit L18 -> A29 PGN200+Suc1mM					Percentage of grand total	Gr66Gal4 TubGal80tsUASKir larvae 29 adult 18 PGN200+Suc1mM	ppk23Gal4TubGal80UASKit L29 -> A18 PGN200+Suc1mM
	PER	17.46%	30.16%						PER	16.67%	34.85%						PER	14.29%	11.43%					PER	14.06%	40.63%						PER	10.77%	35.38%					PER	43.06%	15.28%
	noPER	34.92%	17.46%						noPER	33.33%	15.15%						no PER	41.43%	32.86%					no PER	37.50%	7.81%						no PER	38.46%	15.38%					no PER	11.11%	30.56%
	Table Analyzed	Gr66Gal4, TubGal80tsUASKir F1 statistic data							Table Analyzed	ppk23Gal4TubGal80UASKir statistic data						Table Analyzed	ppk23Gal4TubGal80UASKir statistic data							Table Analyzed	Gr66Gal4, TubGal80tsUASKir F1 statistic data							Table Analyzed	Gr66Gal4, TubGal80tsUASKir F1 statistic data
	P value and statistical significance								P value and statistical significance							P value and statistical significance								P value and statistical significance								P value and statistical significance
	Test	Fisher's exact test							Test	Fisher's exact test						Test	Fisher's exact test							Test	Fisher's exact test							Test	Fisher's exact test
	P value	<0.0001							P value	<0.0001						P value	0.0759							P value	0.0005							P value	0.5898
	P value summary	****							P value summary	****						P value summary	ns							P value summary	***							P value summary	ns
	One- or two-sided	Two-sided							One- or two-sided	Two-sided						One- or two-sided	Two-sided							One- or two-sided	Two-sided							One- or two-sided	Two-sided
	Statistically significant (P < 0.05)?	Yes							Statistically significant (P < 0.05)?	Yes						Statistically significant (P < 0.05)?	No							Statistically significant (P < 0.05)?	Yes							Statistically significant (P < 0.05)?	No
	Data analyzed	Gr66Gal4 TubGal80tsUASKir always 18 PGN200+Suc1mM	Gr66Gal4 TubGal80tsUASKir larvae 29 adult 18 PGN200+Suc1mM	Total					Data analyzed	ppk23Gal4TubGal80UASKit always 29 PGN200+Suc1mM	ppk23Gal4TubGal80UASKit always 18 PGN200+Suc1mM	Total				Data analyzed	ppk23Gal4TubGal80UASKit L29 -> A18 PGN200+Suc1mM	ppk23Gal4TubGal80UASKit always 18 PGN200+Suc1mM	Total					Data analyzed	TubGal80UASKir always 29 Suc1mM+PGN200	ppk23Gal4TubGal80UASKit L18 -> A29 PGN200+Suc1mM	Total					Data analyzed	TubGal80UASKir always 29 Suc1mM+PGN200	ppk23Gal4TubGal80UASKit L29 -> A18 PGN200+Suc1mM	Total
	PER	9	31	40					PER	19	4	23				PER	11	4	15					PER	8	23	31					PER	8	11	19
	no PER	24	8	32					noPER	11	28	39				noPER	22	28	50					no PER	23	10	33					no PER	23	22	45
	Total	33	39	72					Total	30	32	62				Total	33	32	65					Total	31	33	64					Total	31	33	64
	Percentage of row total	Gr66Gal4 TubGal80tsUASKir always 18 PGN200+Suc1mM	Gr66Gal4 TubGal80tsUASKir larvae 29 adult 18 PGN200+Suc1mM						Percentage of row total	ppk23Gal4TubGal80UASKit always 29 PGN200+Suc1mM	ppk23Gal4TubGal80UASKit always 18 PGN200+Suc1mM					Percentage of row total	ppk23Gal4TubGal80UASKit L29 -> A18 PGN200+Suc1mM	ppk23Gal4TubGal80UASKit always 18 PGN200+Suc1mM						Percentage of row total	TubGal80UASKir always 29 Suc1mM+PGN200	ppk23Gal4TubGal80UASKit L18 -> A29 PGN200+Suc1mM						Percentage of row total	TubGal80UASKir always 29 Suc1mM+PGN200	ppk23Gal4TubGal80UASKit L29 -> A18 PGN200+Suc1mM
	PER	22.50%	77.50%						PER	82.61%	17.39%					PER	73.33%	26.67%						PER	25.81%	74.19%						PER	42.11%	57.89%
	no PER	75.00%	25.00%						noPER	28.21%	71.79%					noPER	44.00%	56.00%						no PER	69.70%	30.30%						no PER	51.11%	48.89%
	Percentage of column total	Gr66Gal4 TubGal80tsUASKir always 18 PGN200+Suc1mM	Gr66Gal4 TubGal80tsUASKir larvae 29 adult 18 PGN200+Suc1mM						Percentage of column total	ppk23Gal4TubGal80UASKit always 29 PGN200+Suc1mM	ppk23Gal4TubGal80UASKit always 18 PGN200+Suc1mM					Percentage of column total	ppk23Gal4TubGal80UASKit L29 -> A18 PGN200+Suc1mM	ppk23Gal4TubGal80UASKit always 18 PGN200+Suc1mM						Percentage of column total	TubGal80UASKir always 29 Suc1mM+PGN200	ppk23Gal4TubGal80UASKit L18 -> A29 PGN200+Suc1mM						Percentage of column total	TubGal80UASKir always 29 Suc1mM+PGN200	ppk23Gal4TubGal80UASKit L29 -> A18 PGN200+Suc1mM
	PER	27.27%	79.49%						PER	63.33%	12.50%					PER	33.33%	12.50%						PER	25.81%	69.70%						PER	25.81%	33.33%
	no PER	72.73%	20.51%						noPER	36.67%	87.50%					noPER	66.67%	87.50%						no PER	74.19%	30.30%						no PER	74.19%	66.67%
	Percentage of grand total	Gr66Gal4 TubGal80tsUASKir always 18 PGN200+Suc1mM	Gr66Gal4 TubGal80tsUASKir larvae 29 adult 18 PGN200+Suc1mM						Percentage of grand total	ppk23Gal4TubGal80UASKit always 29 PGN200+Suc1mM	ppk23Gal4TubGal80UASKit always 18 PGN200+Suc1mM					Percentage of grand total	ppk23Gal4TubGal80UASKit L29 -> A18 PGN200+Suc1mM	ppk23Gal4TubGal80UASKit always 18 PGN200+Suc1mM						Percentage of grand total	TubGal80UASKir always 29 Suc1mM+PGN200	ppk23Gal4TubGal80UASKit L18 -> A29 PGN200+Suc1mM						Percentage of grand total	TubGal80UASKir always 29 Suc1mM+PGN200	ppk23Gal4TubGal80UASKit L29 -> A18 PGN200+Suc1mM
	PER	12.50%	43.06%						PER	30.65%	6.45%					PER	16.92%	6.15%						PER	12.50%	35.94%						PER	12.50%	17.19%
	no PER	33.33%	11.11%						noPER	17.74%	45.16%					noPER	33.85%	43.08%						no PER	35.94%	15.63%						no PER	35.94%	34.38%
Data represented on graph as dots
	Gr66aGal4/TubGal80tsUASKir F1 always 18						Gr66aGal4/TubGal80tsUASKir F1 always 29						Gr66aGal4/TubGal80tsUASKir F1 larva18 adult29						Gr66aGal4/ TubGal80tsUASKir F1 larva29 adult18						TubGal80tsUASKir2.1/+ F1 always 18						TubGal80tsUASKir2.1/+ F1 always 29
	Suc1mM+PGN200						Suc1mM+PGN200						Suc1mM+PGN200						Suc1mM+PGN200						Suc1mM+PGN200						Suc1mM+PGN200
	PER	noPER	tot batch	%PER batch			PER	noPER	tot batch	%PER batch			PER	noPER	tot batch	%PER batch			PER	noPER	tot batch	%PER batch			PER	noPER	tot batch	%PER batch			PER	noPER	tot batch	%PER batch
exp1	3	9	12	0.25		exp1	3	0	3	1		exp1		6	6	0		exp1	13	1	14	0.928571		exp1	1	7	8	0.125		exp1	1	8	9	0.111111
exp2	3	7	10	0.3		exp2	5	2	7	0.714286		exp2	1	4	5	0.2		exp2	4	1	5	0.8		exp2	6	6	12	0.5		exp2	4	6	10	0.4
exp3	1	4	5	0.2		exp3	8	0	8	1		exp3	4	9	13	0.307692		exp3	9	1	10	0.9		exp3	2	11	13	0.153846		exp3	3	9	12	0.25
exp4	2	4	6	0.333333		exp4	2	0	2	1		exp4	2	6	8	0.25		exp4	5	5	10	0.5		exp4	1	5	6	0.166667		exp4	5	3	8	0.625
Total n flies			33			exp5	1	1	2	0.5		Total n flies			32			Total n flies			39			Total n flies			39			exp5	3	1	4	0.75
						exp6	3	1	4	0.75																				Total n flies			43
						exp7	4	1	5	0.8
						Total n flies			31
	ppk23Gal4/ TubGal80tsUASKir F1 always 18						ppk23Gal4/ TubGal80tsUASKir F1 always 29						ppk23Gal4/TubGal80tsUASKir F1 larva18 adult29						ppk23Gal4/TubGal80tsUASKir F1 larva29 adult18
	Suc1mM+PGN200						Suc1mM+PGN200						Suc1mM+PGN200						Suc1mM+PGN200
	PER	noPER	tot batch	%PER batch			PER	noPER	tot batch	%PER batch			PER	noPER	tot batch	%PER batch			PER	noPER	tot batch	%PER batch
exp1	2	8	10	0.2		exp1	5	2	7	0.714286		exp1	3	1	4	0.75		exp1	6	5	11	0.545455
exp2	1	4	5	0.2		exp2	9	5	14	0.642857		exp2	5	4	9	0.555556		exp2	4	12	16	0.25
exp3	1	7	8	0.125		exp3	5	4	9	0.555556		exp3	2	2	4	0.5		exp3	1	5	6	0.166667
exp4	0	9	9	0		Total n flies			30			exp4	4	0	4	1		Total n flies			33
Total n flies			32									exp5	3	2	5	0.6
												exp6	6	1	7	0.857143
												Total n flies			33
Fig. 3C
Genotypes of tested animals:			Gr59c-Gal4/UAS-Kir2.1
			Gr47aGal4/UAS-Kir2.1
			Gr22f-Gal4/UAS-Kir2.1
			Gr28a-Gal4/UAS-Kir2.1
			Gr32a-Gal4/UAS-Kir2.1
			Gr59d-Gal4/UAS-Kir2.1
			Gr98d-Gal4/UAS-Kir2.1
			Gr22e-Gal4/UAS-Kir2.1
			Gr66a-Gal4/UAS-Kir2.1
			UAS-Kir2.1/+
Chemicals: PGN-ECndi ultrapure peptidoglycan Catalog # tlrl-kipgn InvivoGen USA, D(+)-Saccharose ≥99,5 %, p.a. ref 4621.1 Carl Roth GmbH + Co. KG
Histogram data mean CI 95%
	Gr59c>Kir PGN200+Suc1mM			Gr47a>Kir PGN200+Suc1mM			Gr22f>Kir PGN200+Suc1mM			Gr98d>Kir PGN200+Suc1mM			Gr28a>Kir PGN200+Suc1mM			Gr22e>Kir PGN200+Suc1mM			Gr32a>Kir PGN200+Suc1mM			Gr59d>Kir PGN200+Suc1mM			UASKir PGN200+Suc1mM			Gr66a>UASKir PGN200+Suc1mM
	mean	upper limit	lower limit	mean	upper limit	lower limit	mean	upper limit	lower limit	mean	upper limit	lower limit	mean	upper limit	lower limit	mean	upper limit	lower limit	mean	upper limit	lower limit	mean	upper limit	lower limit	mean	upper limit	lower limit	mean	upper limit	lower limit
PER	0.228571	0.390173	0.120659	0.294118	0.461689	0.168346	0.1875	0.353092	0.0888954	0.257143	0.420693	0.14163	0.166667	0.335644	0.0733654	0.396552	0.525068	0.280888	0.264706	0.431171	0.146012	0.358974	0.515819	0.227421	0.227273	0.4344	0.10123	0.73913	0.874514	0.5353
no PER	0.771429	0.879341	0.609827	0.705882	0.831654	0.538311	0.8125	0.911105	0.646908	0.742857	0.85837	0.579307	0.833333	0.926635	0.664356	0.603448	0.719112	0.474932	0.735294	0.853988	0.568829	0.641026	0.772579	0.484181	0.772727	0.89877	0.5656	0.26087	0.4647	0.125486
		Table Analyzed						Table Analyzed						Table Analyzed						Table Analyzed						Table Analyzed						Table Analyzed					Table Analyzed						Table Analyzed						Table Analyzed
		P value and statistical significance						P value and statistical significance						P value and statistical significance						P value and statistical significance						P value and statistical significance						P value and statistical significance					P value and statistical significance						P value and statistical significance						P value and statistical significance
		Test	Fisher's exact test					Test	Fisher's exact test					Test	Fisher's exact test					Test	Fisher's exact test					Test	Fisher's exact test					Test	Fisher's exact test				Test	Fisher's exact test					Test	Fisher's exact test					Test
		P value	>0.9999					P value	0.7592					P value	0.7428					P value	>0.9999					P value	0.7254					P value	0.1951				P value	>0.9999					P value	0.3909					P value
		P value summary	ns					P value summary	ns					P value summary	ns					P value summary	ns					P value summary	ns					P value summary	ns				P value summary	ns					P value summary	ns					P value summary
		One- or two-sided	Two-sided					One- or two-sided	Two-sided					One- or two-sided	Two-sided					One- or two-sided	Two-sided					One- or two-sided	Two-sided					One- or two-sided	Two-sided				One- or two-sided	Two-sided					One- or two-sided	Two-sided					One- or two-sided
		Statistically significant (P < 0.05)?	No					Statistically significant (P < 0.05)?	No					Statistically significant (P < 0.05)?	No					Statistically significant (P < 0.05)?	No					Statistically significant (P < 0.05)?	No					Statistically significant (P < 0.05)?	No				Statistically significant (P < 0.05)?	No					Statistically significant (P < 0.05)?	No					Statistically significant (P < 0.05)?
		Data analyzed	UASKir PGN200+Suc1mM	Gr59c>Kir PGN200+Suc1mM	Total			Data analyzed	UASKir PGN200+Suc1mM	Gr47a>Kir PGN200+Suc1mM	Total			Data analyzed	UASKir PGN200+Suc1mM	Gr22f>Kir PGN200+Suc1mM	Total			Data analyzed	UASKir PGN200+Suc1mM	Gr98d>Kir PGN200+Suc1mM	Total			Data analyzed	UASKir PGN200+Suc1mM	Gr28a>Kir PGN200+Suc1mM	Total			Data analyzed	UASKir PGN200+Suc1mM	Gr22e>Kir PGN200+Suc1mM	Total		Data analyzed	UASKir PGN200+Suc1mM	Gr32a>Kir PGN200+Suc1mM	Total			Data analyzed	UASKir PGN200+Suc1mM	Gr59d>Kir PGN200+Suc1mM	Total			Data analyzed
		PER	5	8	13			PER	5	10	15			PER	5	6	11			PER	5	9	14			PER	5	5	10			PER	5	23	28		PER	5	9	14			PER	5	14	19			PER
		no PER	17	27	44			no PER	17	24	41			no PER	17	26	43			no PER	17	26	43			no PER	17	25	42			no PER	17	35	52		no PER	17	25	42			no PER	17	25	42			no PER
		Total	22	35	57			Total	22	34	56			Total	22	32	54			Total	22	35	57			Total	22	30	52			Total	22	58	80		Total	22	34	56			Total	22	39	61			Total
		Percentage of row total	UASKir PGN200+Suc1mM	Gr59c>Kir PGN200+Suc1mM				Percentage of row total	UASKir PGN200+Suc1mM	Gr47a>Kir PGN200+Suc1mM				Percentage of row total	UASKir PGN200+Suc1mM	Gr22f>Kir PGN200+Suc1mM				Percentage of row total	UASKir PGN200+Suc1mM	Gr98d>Kir PGN200+Suc1mM				Percentage of row total	UASKir PGN200+Suc1mM	Gr28a>Kir PGN200+Suc1mM				Percentage of row total	UASKir PGN200+Suc1mM	Gr22e>Kir PGN200+Suc1mM			Percentage of row total	UASKir PGN200+Suc1mM	Gr32a>Kir PGN200+Suc1mM				Percentage of row total	UASKir PGN200+Suc1mM	Gr59d>Kir PGN200+Suc1mM				Percentage of row total
		PER	38.46%	61.54%				PER	33.33%	66.67%				PER	45.45%	54.55%				PER	35.71%	64.29%				PER	50.00%	50.00%				PER	17.86%	82.14%			PER	35.71%	64.29%				PER	26.32%	73.68%				PER
		no PER	38.64%	61.36%				no PER	41.46%	58.54%				no PER	39.53%	60.47%				no PER	39.53%	60.47%				no PER	40.48%	59.52%				no PER	32.69%	67.31%			no PER	40.48%	59.52%				no PER	40.48%	59.52%				no PER
		Percentage of column total	UASKir PGN200+Suc1mM	Gr59c>Kir PGN200+Suc1mM				Percentage of column total	UASKir PGN200+Suc1mM	Gr47a>Kir PGN200+Suc1mM				Percentage of column total	UASKir PGN200+Suc1mM	Gr22f>Kir PGN200+Suc1mM				Percentage of column total	UASKir PGN200+Suc1mM	Gr98d>Kir PGN200+Suc1mM				Percentage of column total	UASKir PGN200+Suc1mM	Gr28a>Kir PGN200+Suc1mM				Percentage of column total	UASKir PGN200+Suc1mM	Gr22e>Kir PGN200+Suc1mM			Percentage of column total	UASKir PGN200+Suc1mM	Gr32a>Kir PGN200+Suc1mM				Percentage of column total	UASKir PGN200+Suc1mM	Gr59d>Kir PGN200+Suc1mM				Percentage of column total
		PER	22.73%	22.86%				PER	22.73%	29.41%				PER	22.73%	18.75%				PER	22.73%	25.71%				PER	22.73%	16.67%				PER	22.73%	39.66%			PER	22.73%	26.47%				PER	22.73%	35.90%				PER
		no PER	77.27%	77.14%				no PER	77.27%	70.59%				no PER	77.27%	81.25%				no PER	77.27%	74.29%				no PER	77.27%	83.33%				no PER	77.27%	60.34%			no PER	77.27%	73.53%				no PER	77.27%	64.10%				no PER
		Percentage of grand total	UASKir PGN200+Suc1mM	Gr59c>Kir PGN200+Suc1mM				Percentage of grand total	UASKir PGN200+Suc1mM	Gr47a>Kir PGN200+Suc1mM				Percentage of grand total	UASKir PGN200+Suc1mM	Gr22f>Kir PGN200+Suc1mM				Percentage of grand total	UASKir PGN200+Suc1mM	Gr98d>Kir PGN200+Suc1mM				Percentage of grand total	UASKir PGN200+Suc1mM	Gr28a>Kir PGN200+Suc1mM				Percentage of grand total	UASKir PGN200+Suc1mM	Gr22e>Kir PGN200+Suc1mM			Percentage of grand total	UASKir PGN200+Suc1mM	Gr32a>Kir PGN200+Suc1mM				Percentage of grand total	UASKir PGN200+Suc1mM	Gr59d>Kir PGN200+Suc1mM				Percentage of grand total
		PER	8.77%	14.04%				PER	8.93%	17.86%				PER	9.26%	11.11%				PER	8.77%	15.79%				PER	9.62%	9.62%				PER	6.25%	28.75%			PER	8.93%	16.07%				PER	8.20%	22.95%				PER
		no PER	29.82%	47.37%				no PER	30.36%	42.86%				no PER	31.48%	48.15%				no PER	29.82%	45.61%				no PER	32.69%	48.08%				no PER	21.25%	43.75%			no PER	30.36%	44.64%				no PER	27.87%	40.98%				no PER
Data represented on graph as dots
	Gr59cGal4;UASKir		Suc1mM+PGN200				Gr47aGal4;UASKir		Suc1mM+PGN200				Gr22fGal4;UASKir		Suc1mM+PGN200				Gr98dGal4;UASKir		Suc1mM+PGN200				Gr28aGal4;UASKir		Suc1mM+PGN200
		PER	noPER	tot batch	%PER batch			PER	noPER	tot batch	%PER batch			PER	noPER	tot batch	%PER batch			PER	noPER	tot batch	%PER batch			PER	noPER	tot batch	%PER batch
	exp1	3	10	13	0.230769		exp1	0	4	4	0		exp1	1	8	9	0.111111		exp1	1	4	5	0.2		exp1	4	6	10	0.4
	exp2	2	2	4	0.5		exp2	1	5	6	0.166667		exp2	2	6	8	0.25		exp2	2	5	7	0.285714		exp2	0	6	6	0
	exp3	1	4	5	0.2		exp3	0	3	3	0		exp3	2	2	4	0.5		exp3	2	6	8	0.25		exp3	0	5	5	0
	exp4	1	5	6	0.166667		exp4	2	5	7	0.285714		exp4	1	4	5	0.2		exp4	1	5	6	0.166667		exp4	1	6	7	0.142857
	exp5	1	6	7	0.142857		exp5	4	3	7	0.571429		Total n flies			26			exp5	3	6	9	0.333333		exp5	0	2	2	0
	Total n flies			35			exp6	3	4	7	0.428571								Total n flies			35			Total n flies			30
							Total n flies			34
	Gr22eGal4;UASKir		Suc1mM+PGN200				Gr32aGal4;UASKir		Suc1mM+PGN200				Gr59dGal4;UASKir		Suc1mM+PGN200				Gr66Gal4;UASKir		Suc1mM+PGN200				;UASKir		Suc1mM+PGN200
		PER	noPER	tot batch	%PER batch			PER	noPER	tot batch	%PER batch			PER	noPER	tot batch	%PER batch			PER	noPER	tot batch	%PER batch			PER	noPER	tot batch	%PER batch
	exp1	8	4	12	0.666667		exp1	2	8	10	0.2		exp1	5	8	13	0.384615		exp1	9	1	10	0.9		exp1	2	5	7	0.285714
	exp2	5	7	12	0.416667		exp2	0	7	7	0		exp2	6	9	15	0.4		exp2	4	1	5	0.8		exp2	3	6	9	0.333333
	exp3	6	4	10	0.6		exp3	4	6	10	0.4		exp3	3	8	11	0.272727		exp3	4	4	8	0.5		exp3	0	6	6	0
	exp4	3	7	10	0.3		exp4	3	4	7	0.428571		Total n flies			39			Total n flies			23			Total n flies			22
	exp5	0	7	7	0		Total n flies			34
	exp6	1	6	7	0.142857
	Total n flies			58
[truncated: 35 more columns]

## Sheet: Fig 4
Fig. 4B
Genotypes of tested animals:			Gr66a-Gal4/UAS-pgrp-LC dsRNA
			ppk23-Gal4/UAS-pgrp-LC dsRNA
			UAS-pgrp-LC dsRNA/+
Chemicals: PGN-ECndi ultrapure peptidoglycan Catalog # tlrl-kipgn InvivoGen USA, D(+)-Saccharose ≥99,5 %, p.a. ref 4621.1 Carl Roth GmbH + Co. KG
Histogram data mean CI 95%
	Gr66aGal4;UASLCRNAi F1 Suc1mM+PGN200			Gr66aGal4;UASLCRNAi F1 Suc1mM			ppk23Gal4UASLCRNAi Suc1mM+PGN200			ppk23Gal4UASLCRNAi Suc1mM			UASLCRNAi Suc1mM aversion			UASLCRNAi PGN200+Suc1mM
	mean	upper limit	lower limit	mean	upper limit	lower limit	mean	upper limit	lower limit	mean	upper limit	lower limit	mean	upper limit	lower limit	mean	upper limit	lower limit
PER	0.24	0.434297	0.114963	0.722222	0.875002	0.491273	0.181818	0.343882	0.0861077	0.861111	0.939182	0.713405	0.866667	0.946903	0.703187	0.1875	0.353092	0.0888954
noPER	0.76	0.885037	0.565703	0.277778	0.508727	0.124998	0.818182	0.913892	0.656118	0.138889	0.286595	0.0608182	0.133333	0.296813	0.0530966	0.8125	0.911105	0.646908
Statistic results
	Table Analyzed	ppk23>LCRNAi statistic data					Table Analyzed	ppk23>LCRNAi statistic data					Table Analyzed	Gr66>LCRNAi statistic data				Table Analyzed	ppk23>LCRNAi statistic data				Table Analyzed	ppk23>LCRNAi statistic data				Table Analyzed	ppk23>LCRNAi statistic data				Table Analyzed	ppk23>LCRNAi statistic data					Table Analyzed	ppk23>LCRNAi statistic data					Table Analyzed	ppk23>LCRNAi statistic data
	P value and statistical significance						P value and statistical significance						P value and statistical significance					P value and statistical significance					P value and statistical significance					P value and statistical significance					P value and statistical significance						P value and statistical significance						P value and statistical significance
	Test	Fisher's exact test					Test	Fisher's exact test					Test	Fisher's exact test				Test	Fisher's exact test				Test	Fisher's exact test				Test	Fisher's exact test				Test	Fisher's exact test					Test	Fisher's exact test					Test	Fisher's exact test
	P value	<0.0001					P value	<0.0001					P value	0.0023				P value	0.2654				P value	0.2728				P value	>0.9999				P value	0.7455					P value	0.7472					P value	>0.9999
	P value summary	****					P value summary	****					P value summary	**				P value summary	ns				P value summary	ns				P value summary	ns				P value summary	ns					P value summary	ns					P value summary	ns
	One- or two-sided	Two-sided					One- or two-sided	Two-sided					One- or two-sided	Two-sided				One- or two-sided	Two-sided				One- or two-sided	Two-sided				One- or two-sided	Two-sided				One- or two-sided	Two-sided					One- or two-sided	Two-sided					One- or two-sided	Two-sided
	Statistically significant (P < 0.05)?	Yes					Statistically significant (P < 0.05)?	Yes					Statistically significant (P < 0.05)?	Yes				Statistically significant (P < 0.05)?	No				Statistically significant (P < 0.05)?	No				Statistically significant (P < 0.05)?	No				Statistically significant (P < 0.05)?	No					Statistically significant (P < 0.05)?	No					Statistically significant (P < 0.05)?	No
	Data analyzed	UASLCRNAi Suc1mM aversion	UASLCRNAi PGN200+Suc1mM	Total			Data analyzed	ppk23Gal4UASLCRNAi Suc1mM+PGN200	ppk23Gal4UASLCRNAi Suc1mM	Total			Data analyzed	Gr66a X LCRNAi F1 Suc1mM+PGN200	Gr66a X LCRNAi F1 Suc1mM	Total		Data analyzed	UASLCRNAi Suc1mM aversion	Gr66a X LCRNAi F1 Suc1mM	Total		Data analyzed	ppk23Gal4UASLCRNAi Suc1mM	Gr66a X LCRNAi F1 Suc1mM	Total		Data analyzed	ppk23Gal4UASLCRNAi Suc1mM	UASLCRNAi Suc1mM aversion	Total		Data analyzed	ppk23Gal4UASLCRNAi Suc1mM+PGN200	Gr66a X LCRNAi F1 Suc1mM+PGN200	Total			Data analyzed	UASLCRNAi PGN200+Suc1mM	Gr66a X LCRNAi F1 Suc1mM+PGN200	Total			Data analyzed	ppk23Gal4UASLCRNAi Suc1mM+PGN200	UASLCRNAi PGN200+Suc1mM	Total
	PER	26	6	32			PER	6	31	37			PER	6	13	19		PER	26	13	39		PER	31	13	44		PER	31	26	57		PER	6	6	12			PER	6	6	12			PER	6	6	12
	noPER	4	26	30			noPER	27	5	32			noPER	19	5	24		noPER	4	5	9		noPER	5	5	10		noPER	5	4	9		noPER	27	19	46			noPER	26	19	45			noPER	27	26	53
	Total	30	32	62			Total	33	36	69			Total	25	18	43		Total	30	18	48		Total	36	18	54		Total	36	30	66		Total	33	25	58			Total	32	25	57			Total	33	32	65
	Percentage of row total	UASLCRNAi Suc1mM aversion	UASLCRNAi PGN200+Suc1mM				Percentage of row total	ppk23Gal4UASLCRNAi Suc1mM+PGN200	ppk23Gal4UASLCRNAi Suc1mM				Percentage of row total	Gr66a X LCRNAi F1 Suc1mM+PGN200	Gr66a X LCRNAi F1 Suc1mM			Percentage of row total	UASLCRNAi Suc1mM aversion	Gr66a X LCRNAi F1 Suc1mM			Percentage of row total	ppk23Gal4UASLCRNAi Suc1mM	Gr66a X LCRNAi F1 Suc1mM			Percentage of row total	ppk23Gal4UASLCRNAi Suc1mM	UASLCRNAi Suc1mM aversion			Percentage of row total	ppk23Gal4UASLCRNAi Suc1mM+PGN200	Gr66a X LCRNAi F1 Suc1mM+PGN200				Percentage of row total	UASLCRNAi PGN200+Suc1mM	Gr66a X LCRNAi F1 Suc1mM+PGN200				Percentage of row total	ppk23Gal4UASLCRNAi Suc1mM+PGN200	UASLCRNAi PGN200+Suc1mM
	PER	81.25%	18.75%				PER	16.22%	83.78%				PER	31.58%	68.42%			PER	66.67%	33.33%			PER	70.45%	29.55%			PER	54.39%	45.61%			PER	50.00%	50.00%				PER	50.00%	50.00%				PER	50.00%	50.00%
	noPER	13.33%	86.67%				noPER	84.38%	15.63%				noPER	79.17%	20.83%			noPER	44.44%	55.56%			noPER	50.00%	50.00%			noPER	55.56%	44.44%			noPER	58.70%	41.30%				noPER	57.78%	42.22%				noPER	50.94%	49.06%
	Percentage of column total	UASLCRNAi Suc1mM aversion	UASLCRNAi PGN200+Suc1mM				Percentage of column total	ppk23Gal4UASLCRNAi Suc1mM+PGN200	ppk23Gal4UASLCRNAi Suc1mM				Percentage of column total	Gr66a X LCRNAi F1 Suc1mM+PGN200	Gr66a X LCRNAi F1 Suc1mM			Percentage of column total	UASLCRNAi Suc1mM aversion	Gr66a X LCRNAi F1 Suc1mM			Percentage of column total	ppk23Gal4UASLCRNAi Suc1mM	Gr66a X LCRNAi F1 Suc1mM			Percentage of column total	ppk23Gal4UASLCRNAi Suc1mM	UASLCRNAi Suc1mM aversion			Percentage of column total	ppk23Gal4UASLCRNAi Suc1mM+PGN200	Gr66a X LCRNAi F1 Suc1mM+PGN200				Percentage of column total	UASLCRNAi PGN200+Suc1mM	Gr66a X LCRNAi F1 Suc1mM+PGN200				Percentage of column total	ppk23Gal4UASLCRNAi Suc1mM+PGN200	UASLCRNAi PGN200+Suc1mM
	PER	86.67%	18.75%				PER	18.18%	86.11%				PER	24.00%	72.22%			PER	86.67%	72.22%			PER	86.11%	72.22%			PER	86.11%	86.67%			PER	18.18%	24.00%				PER	18.75%	24.00%				PER	18.18%	18.75%
	noPER	13.33%	81.25%				noPER	81.82%	13.89%				noPER	76.00%	27.78%			noPER	13.33%	27.78%			noPER	13.89%	27.78%			noPER	13.89%	13.33%			noPER	81.82%	76.00%				noPER	81.25%	76.00%				noPER	81.82%	81.25%
	Percentage of grand total	UASLCRNAi Suc1mM aversion	UASLCRNAi PGN200+Suc1mM				Percentage of grand total	ppk23Gal4UASLCRNAi Suc1mM+PGN200	ppk23Gal4UASLCRNAi Suc1mM				Percentage of grand total	Gr66a X LCRNAi F1 Suc1mM+PGN200	Gr66a X LCRNAi F1 Suc1mM			Percentage of grand total	UASLCRNAi Suc1mM aversion	Gr66a X LCRNAi F1 Suc1mM			Percentage of grand total	ppk23Gal4UASLCRNAi Suc1mM	Gr66a X LCRNAi F1 Suc1mM			Percentage of grand total	ppk23Gal4UASLCRNAi Suc1mM	UASLCRNAi Suc1mM aversion			Percentage of grand total	ppk23Gal4UASLCRNAi Suc1mM+PGN200	Gr66a X LCRNAi F1 Suc1mM+PGN200				Percentage of grand total	UASLCRNAi PGN200+Suc1mM	Gr66a X LCRNAi F1 Suc1mM+PGN200				Percentage of grand total	ppk23Gal4UASLCRNAi Suc1mM+PGN200	UASLCRNAi PGN200+Suc1mM
	PER	41.94%	9.68%				PER	8.70%	44.93%				PER	13.95%	30.23%			PER	54.17%	27.08%			PER	57.41%	24.07%			PER	46.97%	39.39%			PER	10.34%	10.34%				PER	10.53%	10.53%				PER	9.23%	9.23%
	noPER	6.45%	41.94%				noPER	39.13%	7.25%				noPER	44.19%	11.63%			noPER	8.33%	10.42%			noPER	9.26%	9.26%			noPER	7.58%	6.06%			noPER	46.55%	32.76%				noPER	45.61%	33.33%				noPER	41.54%	40.00%
Data represented on graph as dots
	Gr66aGal4/UASpgrpLCRNAi						Gr66aGal4/UASpgrpLCRNAi
	Suc1mM+PGN200						Suc1mM
	PER	noPER	tot batch	%PER batch			PER	noPER	tot batch	%PER batch
exp1	2	4	6	0.333333		exp1	9	4	13	0.692308
exp2	2	4	6	0.333333		exp2	4	1	5	0.8
exp3	2	11	13	0.153846		Total n flies			18
Total n flies			25
	UASpgrpLCRNAi/+						UASpgrpLCRNAi/+
	Suc1mM+PGN200						Suc1mM
	PER	noPER	tot batch	%PER batch			PER	noPER	tot batch	%PER batch
exp1	1	7	8	0.125		exp1	5	0	5	1
exp2	2	5	7	0.285714		exp2	6	2	8	0.75
exp3	2	8	10	0.2		exp3	7	1	8	0.875
exp4	1	6	7	0.142857		exp4	8	1	9	0.888889
Total n flies			32			Total n flies			30
	ppk23Gal4/UASpgrpLCRNAi						ppk23Gal4/UASpgrpLCRNAi
	Suc1mM+PGN200						Suc1mM
	PER	noPER	tot batch	%PER batch			PER	noPER	tot batch	%PER batch
exp1	0	6	6	0		exp1	9	5	14	0.642857
exp2	4	11	15	0.266667		exp2	7	0	7	1
exp3	2	10	12	0.166667		exp3	7	0	7	1
Total n flies			33			exp4	8	0	8	1
						Total n flies			36
Fig. 4C
Genotypes of tested animals:			Gr66a-Gal4/UAS-Myd88 dsRNA
			ppk23-Gal4/UAS-Myd88 dsRNA
			UAS-Myd88 dsRNA/+
Chemicals: PGN-ECndi ultrapure peptidoglycan Catalog # tlrl-kipgn InvivoGen USA, D(+)-Saccharose ≥99,5 %, p.a. ref 4621.1 Carl Roth GmbH + Co. KG
Histogram data mean CI 95%
	Gr66aGal4/UASMyd88dsRNA Suc1mM+PGN200			Gr66aGal4/UASMyd88dsRNA Suc1mM			UASMyd88dsRNA/+ Suc1mM+PGN200			UASMyd88dsRNA/+ Suc1mM			ppk23Gal4/UASMyd88dsRNA Suc1mM+PGN200			ppk23Gal4/UASMyd88dsRNA Suc1mM
	mean	upper limit	lower limit	mean	upper limit	lower limit	mean	upper limit	lower limit	mean	upper limit	lower limit	mean	upper limit	lower limit	mean	upper limit	lower limit
PER	0.233333	0.409283	0.117924	0.8	0.899576	0.641084	0.1	0.256211	0.0345999	0.727273	0.849326	0.557824	0.151515	0.309199	0.0665046	0.741935	0.862983	0.567539
noPER	0.766667	0.882076	0.590717	0.2	0.358916	0.100424	0.9	0.9654	0.743789	0.272727	0.442176	0.150674	0.848485	0.933495	0.690801	0.258065	0.432461	0.137017
Statistic results
	P value and statistical significance						Table Analyzed	Gr66aLexALexAopGal80ppk23Gal4-UASMyd88IR and Gr66Myd88 statistic data					Table Analyzed	Gr66aLexALexAopGal80ppk23Gal4-UASMyd88IR and Gr66Myd88 statistic data
	Test	Fisher's exact test
	P value	<0.0001					P value and statistical significance						P value and statistical significance						Table Analyzed	Gr66aLexALexAopGal80ppk23Gal4-UASMyd88IR and Gr66Myd88 statistic data					Table Analyzed	Gr66aLexALexAopGal80ppk23Gal4-UASMyd88IR and Gr66Myd88 statistic data					Table Analyzed	Gr66aLexALexAopGal80ppk23Gal4-UASMyd88IR and Gr66Myd88 statistic data					Table Analyzed	Gr66aLexALexAopGal80ppk23Gal4-UASMyd88IR and Gr66Myd88 statistic data					Table Analyzed	Gr66aLexALexAopGal80ppk23Gal4-UASMyd88IR and Gr66Myd88 statistic data
	P value summary	****					Test	Fisher's exact test					Test	Fisher's exact test
	One- or two-sided	Two-sided					P value	<0.0001					P value	<0.0001					P value and statistical significance						P value and statistical significance						P value and statistical significance						P value and statistical significance						P value and statistical significance
	Statistically significant (P < 0.05)?	Yes					P value summary	****					P value summary	****					Test	Fisher's exact test					Test	Fisher's exact test					Test	Fisher's exact test					Test	Fisher's exact test					Test	Fisher's exact test
							One- or two-sided	Two-sided					One- or two-sided	Two-sided					P value	0.5724					P value	>0.9999					P value	0.7694					P value	0.299					P value	0.5254
	Data analyzed	ppk23Gal4-UASMyd88IR Suc1mM+PGN200	ppk23Gal4-UASMyd88IR Suc1mM	Total			Statistically significant (P < 0.05)?	Yes					Statistically significant (P < 0.05)?	Yes					P value summary	ns					P value summary	ns					P value summary	ns					P value summary	ns					P value summary	ns
	PER	5	23	28															One- or two-sided	Two-sided					One- or two-sided	Two-sided					One- or two-sided	Two-sided					One- or two-sided	Two-sided					One- or two-sided	Two-sided
	noPER	28	8	36			Data analyzed	UASMyd88IR/+ Suc1mM+PGN200	UASMyd88IR/+ Suc1mM	Total			Data analyzed	Gr66aGal4-UASMyd88IR Suc1mM+PGN200	Gr66aGal4-UASMyd88IR Suc1mM	Total			Statistically significant (P < 0.05)?	No					Statistically significant (P < 0.05)?	No					Statistically significant (P < 0.05)?	No					Statistically significant (P < 0.05)?	No					Statistically significant (P < 0.05)?	No
	Total	33	31	64			PER	3	24	27			PER	7	28	35
							noPER	27	9	36			noPER	23	7	30			Data analyzed	Gr66aGal4-UASMyd88IR Suc1mM	UASMyd88IR/+ Suc1mM	Total			Data analyzed	UASMyd88IR/+ Suc1mM	ppk23Gal4-UASMyd88IR Suc1mM	Total			Data analyzed	Gr66aGal4-UASMyd88IR Suc1mM	ppk23Gal4-UASMyd88IR Suc1mM	Total			Data analyzed	Gr66aGal4-UASMyd88IR Suc1mM+PGN200	UASMyd88IR/+ Suc1mM+PGN200	Total			Data analyzed	Gr66aGal4-UASMyd88IR Suc1mM+PGN200	ppk23Gal4-UASMyd88IR Suc1mM+PGN200	Total
	Percentage of row total	ppk23Gal4-UASMyd88IR Suc1mM+PGN200	ppk23Gal4-UASMyd88IR Suc1mM				Total	30	33	63			Total	30	35	65			PER	28	24	52			PER	24	23	47			PER	28	23	51			PER	7	3	10			PER	7	5	12
	PER	17.86%	82.14%																noPER	7	9	16			noPER	9	8	17			noPER	7	8	15			noPER	23	27	50			noPER	23	28	51
	noPER	77.78%	22.22%				Percentage of row total	UASMyd88IR/+ Suc1mM+PGN200	UASMyd88IR/+ Suc1mM				Percentage of row total	Gr66aGal4-UASMyd88IR Suc1mM+PGN200	Gr66aGal4-UASMyd88IR Suc1mM				Total	35	33	68			Total	33	31	64			Total	35	31	66			Total	30	30	60			Total	30	33	63
							PER	11.11%	88.89%				PER	20.00%	80.00%
	Percentage of column total	ppk23Gal4-UASMyd88IR Suc1mM+PGN200	ppk23Gal4-UASMyd88IR Suc1mM				noPER	75.00%	25.00%				noPER	76.67%	23.33%				Percentage of row total	Gr66aGal4-UASMyd88IR Suc1mM	UASMyd88IR/+ Suc1mM				Percentage of row total	UASMyd88IR/+ Suc1mM	ppk23Gal4-UASMyd88IR Suc1mM				Percentage of row total	Gr66aGal4-UASMyd88IR Suc1mM	ppk23Gal4-UASMyd88IR Suc1mM				Percentage of row total	Gr66aGal4-UASMyd88IR Suc1mM+PGN200	UASMyd88IR/+ Suc1mM+PGN200				Percentage of row total	Gr66aGal4-UASMyd88IR Suc1mM+PGN200	ppk23Gal4-UASMyd88IR Suc1mM+PGN200
	PER	15.15%	74.19%																PER	53.85%	46.15%				PER	51.06%	48.94%				PER	54.90%	45.10%				PER	70.00%	30.00%				PER	58.33%	41.67%
	noPER	84.85%	25.81%				Percentage of column total	UASMyd88IR/+ Suc1mM+PGN200	UASMyd88IR/+ Suc1mM				Percentage of column total	Gr66aGal4-UASMyd88IR Suc1mM+PGN200	Gr66aGal4-UASMyd88IR Suc1mM				noPER	43.75%	56.25%				noPER	52.94%	47.06%				noPER	46.67%	53.33%				noPER	46.00%	54.00%				noPER	45.10%	54.90%
							PER	10.00%	72.73%				PER	23.33%	80.00%
	Percentage of grand total	ppk23Gal4-UASMyd88IR Suc1mM+PGN200	ppk23Gal4-UASMyd88IR Suc1mM				noPER	90.00%	27.27%				noPER	76.67%	20.00%				Percentage of column total	Gr66aGal4-UASMyd88IR Suc1mM	UASMyd88IR/+ Suc1mM				Percentage of column total	UASMyd88IR/+ Suc1mM	ppk23Gal4-UASMyd88IR Suc1mM				Percentage of column total	Gr66aGal4-UASMyd88IR Suc1mM	ppk23Gal4-UASMyd88IR Suc1mM				Percentage of column total	Gr66aGal4-UASMyd88IR Suc1mM+PGN200	UASMyd88IR/+ Suc1mM+PGN200				Percentage of column total	Gr66aGal4-UASMyd88IR Suc1mM+PGN200	ppk23Gal4-UASMyd88IR Suc1mM+PGN200
	PER	7.81%	35.94%																PER	80.00%	72.73%				PER	72.73%	74.19%				PER	80.00%	74.19%				PER	23.33%	10.00%				PER	23.33%	15.15%
	noPER	43.75%	12.50%				Percentage of grand total	UASMyd88IR/+ Suc1mM+PGN200	UASMyd88IR/+ Suc1mM				Percentage of grand total	Gr66aGal4-UASMyd88IR Suc1mM+PGN200	Gr66aGal4-UASMyd88IR Suc1mM				noPER	20.00%	27.27%				noPER	27.27%	25.81%				noPER	20.00%	25.81%				noPER	76.67%	90.00%				noPER	76.67%	84.85%
							PER	4.76%	38.10%				PER	10.77%	43.08%
							noPER	42.86%	14.29%				noPER	35.38%	10.77%				Percentage of grand total	Gr66aGal4-UASMyd88IR Suc1mM	UASMyd88IR/+ Suc1mM				Percentage of grand total	UASMyd88IR/+ Suc1mM	ppk23Gal4-UASMyd88IR Suc1mM				Percentage of grand total	Gr66aGal4-UASMyd88IR Suc1mM	ppk23Gal4-UASMyd88IR Suc1mM				Percentage of grand total	Gr66aGal4-UASMyd88IR Suc1mM+PGN200	UASMyd88IR/+ Suc1mM+PGN200				Percentage of grand total	Gr66aGal4-UASMyd88IR Suc1mM+PGN200	ppk23Gal4-UASMyd88IR Suc1mM+PGN200
																			PER	41.18%	35.29%				PER	37.50%	35.94%				PER	42.42%	34.85%				PER	11.67%	5.00%				PER	11.11%	7.94%
																			noPER	10.29%	13.24%				noPER	14.06%	12.50%				noPER	10.61%	12.12%				noPER	38.33%	45.00%				noPER	36.51%	44.44%
		Gr66aGal4/UASMyd88dsRNA						Gr66aGal4/UASMyd88dsRNA
		Suc1mM+PGN200						Suc1mM
		PER	noPER	tot batch	%PER batch			PER	noPER	tot batch	%PER batch
	exp1	2	10	12	0.166667		exp1	2	1	3	0.666667
	exp2	2	8	10	0.2		exp2	6	1	7	0.857143
	exp3	3	5	8	0.375		exp3	10	2	12	0.833333
	Total n flies			30			exp4	10	3	13	0.769231
							Total n flies			35
		UASMyd88dsRNA/+
		Suc1mM+PGN200						UASMyd88dsRNA/+
		PER	noPER	tot batch	%PER batch			Suc1mM
	exp1	1	11	12	0.0833333			PER	noPER	tot batch	%PER batch
	exp2	1	7	8	0.125		exp1	4	2	6	0.666667
	exp3	1	9	10	0.1		exp2	7	2	9	0.777778
							exp3	6	2	8	0.75
	Total n flies			30			exp4	9	1	10	0.9
							Total n flies			33
		ppk23Gal4/UASMyd88dsRNA
		Suc1mM+PGN200						ppk23Gal4/UASMyd88dsRNA
		PER	noPER	tot batch	%PER batch			Suc1mM
	exp1	2	10	12	0.166667			PER	noPER	tot batch	%PER batch
	exp2	1	9	10	0.1		exp1	9	3	12	0.75
	exp3	2	9	11	0.181818		exp2	9	0	9	1
	Total n flies			33			exp3	6	4	10	0.6
							Total n flies			31
Fig. 4D
Genotypes of tested animals:			Gr66a-Gal4+UAS-TRPA1RNAi
			UAS-TRPA1RNAi/+
			ppk23-Gal4/UAS-TRPA1RNAi
Chemicals: PGN-ECndi ultrapure peptidoglycan Catalog # tlrl-kipgn InvivoGen USA, Caffeine powder ReagentPlus ref C0750 Sigma Aldrich, D(+)-Saccharose ≥99,5 %, p.a. ref 4621.1 Carl Roth GmbH + Co. KG
Histogram data mean CI 95%
	Gr66Gal4UASTrpa1RNAi Suc1mM+PGN200			Gr66Gal4UASTrpa1RNAi Suc1mM			Gr66Gal4UASTrpa1RNAi Suc1mM+Caf10mM			UASTrpa1RNAi/+ Suc1mM+PGN200			UASTrpa1RNAi/+ Suc1mM			UASTrpa1RNAi/+ Caf10mM+Suc1mM			ppk23Gal4UASTrpa1RNAi Suc1mM+PGN200			ppk23Gal4UASTrpa1RNAi Suc1mM			ppk23Gal4UASTrpa1RNAi Suc1mM+Caf10mM
	mean	upper limit	lower limit	mean	upper limit	lower limit	mean	upper limit	lower limit	mean	upper limit	lower limit	mean	upper limit	lower limit	mean	upper limit	lower limit	mean	upper limit	lower limit	mean	upper limit	lower limit	mean	upper limit	lower limit
PER	0.72973	0.846025	0.570218	0.685714	0.814492	0.520202	0.2	0.373057	0.0950511	0.259259	0.446786	0.131704	0.806452	0.90813	0.637197	0.193548	0.362803	0.0918701	0.439024	0.589595	0.298901	0.685714	0.814492	0.520202	0.310345	0.492301	0.172756
noPER	0.27027	0.429782	0.153975	0.314286	0.479798	0.185508	0.8	0.904949	0.626943	0.740741	0.868296	0.553214	0.193548	0.362803	0.0918701	0.806452	0.90813	0.637197	0.560976	0.701099	0.410405	0.314286	0.479798	0.185508	0.689655	0.827244	0.507699
Statistic results
	Table Analyzed	Gr66Gal4UASTrpa1RNAi statistic data					Table Analyzed	Gr66Gal4UASTrpa1RNAi statistic data					Table Analyzed	Gr66Gal4UASTrpa1RNAi statistic data						Table Analyzed	Gr66Gal4UASTrpa1RNAi statistic data						Table Analyzed	Gr66Gal4UASTrpa1RNAi statistic data					Table Analyzed	Ppk23Gal4UASTrpa1RNAi statistic data						Table Analyzed	Ppk23Gal4UASTrpa1RNAi statistic data					Table Analyzed	Gr66Gal4UASTrpa1RNAi statistic data
	P value and statistical significance						P value and statistical significance						P value and statistical significance							P value and statistical significance							P value and statistical significance						P value and statistical significance							P value and statistical significance						P value and statistical significance
	Test	Fisher's exact test					Test	Fisher's exact test					Test	Fisher's exact test						Test	Fisher's exact test						Test	Fisher's exact test					Test	Fisher's exact test						Test	Fisher's exact test					Test	Fisher's exact test
	P value	<0.0001					P value	0.7533					P value	0.0001						P value	<0.0001						P value	0.0003					P value	0.0053						P value	0.0389					P value	0.7969
	P value summary	****					P value summary	ns					P value summary	***						P value summary	****						P value summary	***					P value summary	**						P value summary	*					P value summary	ns
	One- or two-sided	Two-sided					One- or two-sided	Two-sided					One- or two-sided	Two-sided						One- or two-sided	Two-sided						One- or two-sided	Two-sided					One- or two-sided	Two-sided						One- or two-sided	Two-sided					One- or two-sided	Two-sided
	Statistically significant (P < 0.05)?	Yes					Statistically significant (P < 0.05)?	No					Statistically significant (P < 0.05)?	Yes						Statistically significant (P < 0.05)?	Yes						Statistically significant (P < 0.05)?	Yes					Statistically significant (P < 0.05)?	Yes						Statistically significant (P < 0.05)?	Yes					Statistically significant (P < 0.05)?	No
	Data analyzed	UASTrpa1RNAi/+ Suc1mM+PGN200	UASTrpa1RNAi/+ Suc1mM	Total			Data analyzed	UASTrpa1RNAi/+ Suc1mM+PGN200	UASTrpa1RNAi/+ Caf10mM+Suc1mM	Total			Data analyzed	Gr66Gal4UASTrpa1RNAi Suc1mM	Gr66Gal4UASTrpa1RNAi Suc1mM+Caf10mM	Total				Data analyzed	Gr66Gal4UASTrpa1RNAi Suc1mM+PGN200	Gr66Gal4UASTrpa1RNAi Suc1mM+Caf10mM	Total				Data analyzed	Gr66Gal4UASTrpa1RNAi Suc1mM+PGN200	UASTrpa1RNAi/+ Suc1mM+PGN200	Total			Data analyzed	ppk23Gal4UASTrpa1RNAi Suc1mM	ppk23Gal4UASTrpa1RNAi Suc1mM+Caf10mM	Total				Data analyzed	ppk23Gal4UASTrpa1RNAi Suc1mM+PGN200	ppk23Gal4UASTrpa1RNAi Suc1mM	Total			Data analyzed	Gr66Gal4UASTrpa1RNAi Suc1mM+PGN200	Gr66Gal4UASTrpa1RNAi Suc1mM	Total
	PER	7	25	32			PER	7	6	13			PER	24	6	30				PER	27	6	33				PER	27	7	34			PER	24	9	33				PER	18	24	42			PER	27	24	51
	noPER	20	6	26			noPER	20	25	45			noPER	11	24	35				noPER	10	24	34				noPER	10	20	30			noPER	11	20	31				noPER	23	11	34			noPER	10	11	21
	Total	27	31	58			Total	27	31	58			Total	35	30	65				Total	37	30	67				Total	37	27	64			Total	35	29	64				Total	41	35	76			Total	37	35	72
	Percentage of row total	UASTrpa1RNAi/+ Suc1mM+PGN200	UASTrpa1RNAi/+ Suc1mM				Percentage of row total	UASTrpa1RNAi/+ Suc1mM+PGN200	UASTrpa1RNAi/+ Caf10mM+Suc1mM				Percentage of row total	Gr66Gal4UASTrpa1RNAi Suc1mM	Gr66Gal4UASTrpa1RNAi Suc1mM+Caf10mM					Percentage of row total	Gr66Gal4UASTrpa1RNAi Suc1mM+PGN200	Gr66Gal4UASTrpa1RNAi Suc1mM+Caf10mM					Percentage of row total	Gr66Gal4UASTrpa1RNAi Suc1mM+PGN200	UASTrpa1RNAi/+ Suc1mM+PGN200				Percentage of row total	ppk23Gal4UASTrpa1RNAi Suc1mM	ppk23Gal4UASTrpa1RNAi Suc1mM+Caf10mM					Percentage of row total	ppk23Gal4UASTrpa1RNAi Suc1mM+PGN200	ppk23Gal4UASTrpa1RNAi Suc1mM				Percentage of row total	Gr66Gal4UASTrpa1RNAi Suc1mM+PGN200	Gr66Gal4UASTrpa1RNAi Suc1mM
	PER	21.88%	78.13%				PER	53.85%	46.15%				PER	80.00%	20.00%					PER	81.82%	18.18%					PER	79.41%	20.59%				PER	72.73%	27.27%					PER	42.86%	57.14%				PER	52.94%	47.06%
	noPER	76.92%	23.08%				noPER	44.44%	55.56%				noPER	31.43%	68.57%					noPER	29.41%	70.59%					noPER	33.33%	66.67%				noPER	35.48%	64.52%					noPER	67.65%	32.35%				noPER	47.62%	52.38%
	Percentage of column total	UASTrpa1RNAi/+ Suc1mM+PGN200	UASTrpa1RNAi/+ Suc1mM				Percentage of column total	UASTrpa1RNAi/+ Suc1mM+PGN200	UASTrpa1RNAi/+ Caf10mM+Suc1mM				Percentage of column total	Gr66Gal4UASTrpa1RNAi Suc1mM	Gr66Gal4UASTrpa1RNAi Suc1mM+Caf10mM					Percentage of column total	Gr66Gal4UASTrpa1RNAi Suc1mM+PGN200	Gr66Gal4UASTrpa1RNAi Suc1mM+Caf10mM					Percentage of column total	Gr66Gal4UASTrpa1RNAi Suc1mM+PGN200	UASTrpa1RNAi/+ Suc1mM+PGN200				Percentage of column total	ppk23Gal4UASTrpa1RNAi Suc1mM	ppk23Gal4UASTrpa1RNAi Suc1mM+Caf10mM					Percentage of column total	ppk23Gal4UASTrpa1RNAi Suc1mM+PGN200	ppk23Gal4UASTrpa1RNAi Suc1mM				Percentage of column total	Gr66Gal4UASTrpa1RNAi Suc1mM+PGN200	Gr66Gal4UASTrpa1RNAi Suc1mM
	PER	25.93%	80.65%				PER	25.93%	19.35%				PER	68.57%	20.00%					PER	72.97%	20.00%					PER	72.97%	25.93%				PER	68.57%	31.03%					PER	43.90%	68.57%				PER	72.97%	68.57%
	noPER	74.07%	19.35%				noPER	74.07%	80.65%				noPER	31.43%	80.00%					noPER	27.03%	80.00%					noPER	27.03%	74.07%				noPER	31.43%	68.97%					noPER	56.10%	31.43%				noPER	27.03%	31.43%
	Percentage of grand total	UASTrpa1RNAi/+ Suc1mM+PGN200	UASTrpa1RNAi/+ Suc1mM				Percentage of grand total	UASTrpa1RNAi/+ Suc1mM+PGN200	UASTrpa1RNAi/+ Caf10mM+Suc1mM				Percentage of grand total	Gr66Gal4UASTrpa1RNAi Suc1mM	Gr66Gal4UASTrpa1RNAi Suc1mM+Caf10mM					Percentage of grand total	Gr66Gal4UASTrpa1RNAi Suc1mM+PGN200	Gr66Gal4UASTrpa1RNAi Suc1mM+Caf10mM					Percentage of grand total	Gr66Gal4UASTrpa1RNAi Suc1mM+PGN200	UASTrpa1RNAi/+ Suc1mM+PGN200				Percentage of grand total	ppk23Gal4UASTrpa1RNAi Suc1mM	ppk23Gal4UASTrpa1RNAi Suc1mM+Caf10mM					Percentage of grand total	ppk23Gal4UASTrpa1RNAi Suc1mM+PGN200	ppk23Gal4UASTrpa1RNAi Suc1mM				Percentage of grand total	Gr66Gal4UASTrpa1RNAi Suc1mM+PGN200	Gr66Gal4UASTrpa1RNAi Suc1mM
	PER	12.07%	43.10%				PER	12.07%	10.34%				PER	36.92%	9.23%					PER	40.30%	8.96%					PER	42.19%	10.94%				PER	37.50%	14.06%					PER	23.68%	31.58%				PER	37.50%	33.33%
	noPER	34.48%	10.34%				noPER	34.48%	43.10%				noPER	16.92%	36.92%					noPER	14.93%	35.82%					noPER	15.63%	31.25%				noPER	17.19%	31.25%					noPER	30.26%	14.47%				noPER	13.89%	15.28%
Data represented on graph as dots
	Gr66aGal4/UASTRPA1RNAi						Gr66aGal4/UASTRPA1RNAi						Gr66aGal4/UASTRPA1RNAi
	Suc1mM+PGN200						Suc1mM						Suc1mM+Caf10mM
	PER	noPER	tot batch	%PER batch			PER	noPER	tot batch	%PER batch			PER	noPER	tot batch	%PER batch
exp1	5	1	6	0.833333		exp1	8	3	11	0.727273		exp1	4	11	15	0.266667
exp2	2	3	5	0.4		exp2	8	6	14	0.571429		exp2	2	13	15	0.133333
exp3	11	4	15	0.733333		exp3	8	2	10	0.8		Total n flies			30
exp4	9	2	11	0.818182		Total n flies			35
Total n flies			37
	UASTRPA1RNAi/+						UASTRPA1RNAi/+						UASTRPA1RNAi/+
	Suc1mM+PGN200						Suc1mM						Suc1mM+Caf10mM
	PER	noPER	tot batch	%PER batch			PER	noPER	tot batch	%PER batch			PER	noPER	tot batch	%PER batch
exp1	2	8	10	0.2		exp1	8	2	10	0.8		exp1	3	10	13	0.230769
exp2	0	3	3	0		exp2	11	3	14	0.785714		exp2	1	7	8	0.125
exp3	5	9	14	0.357143		exp3	6	1	7	0.857143		exp3	2	8	10	0.2
Total n flies			27			Total n flies			31			Total n flies			31
	ppk23Gal4/UASTRPA1RNAi						ppk23Gal4/UASTRPA1RNAi						ppk23Gal4/UASTRPA1RNAi
	Suc1mM+PGN200						Suc1mM						Suc1mM+Caf10mM
	PER	noPER	tot batch	%PER batch			PER	noPER	tot batch	%PER batch			PER	noPER	tot batch	%PER batch
exp1	7	5	12	0.583333		exp1	5	4	9	0.555556		exp1	4	9	13	0.307692
exp2	3	6	9	0.333333		exp2	12	2	14	0.857143		exp2	1	2	3	0.333333
exp3	2	7	9	0.222222		exp3	7	5	12	0.583333		exp3	4	9	13	0.307692
exp4	6	5	11	0.545455		Total n flies			35			Total n flies			29
Total n flies			41
Fig. 4E
Genotypes of tested animals:			Tub-Gal80ts;Gr66a-Gal4/UAS-TRPA1RNAi
Chemicals: PGN-ECndi ultrapure peptidoglycan Catalog # tlrl-kipgn InvivoGen USA
Histogram data mean CI 95%
	TubGal80tsGr66Gal4UASTRPA1RNAi-36 always 18 Suc1mM+PGN200			TubGal80tsGr66Gal4UASTRPA1RNAi-36 L18 A29 Suc1mM+PGN200			TubGal80tsGr66Gal4UASTRPA1RNAi-36 always 29 Suc1mM+PGN200			TubGal80tsGr66Gal4UASTRPA1RNAi-36 L29 A18 Suc1mM+PGN200			UASTrpa1RNAi/+ Suc1mM+PGN200
	mean	upper limit	lower limit	mean	upper limit	lower limit	mean	upper limit	lower limit	mean	upper limit	lower limit	mean	upper limit	lower limit
PER	0.290323	0.465923	0.160958	0.366667	0.544864	0.218739	0.7	0.833353	0.521242	0.677419	0.814306	0.50141	0.259259	0.446786	0.131704
noPER	0.709677	0.839042	0.534077	0.633333	0.781261	0.455136	0.3	0.478758	0.166647	0.322581	0.49859	0.185694	0.740741	0.868296	0.553214
Statistic results
	Table Analyzed	TubGal80tsGr66Gal4UASTRPA1RNAi-36 statistic data								Table Analyzed	TubGal80tsGr66Gal4UASTRPA1RNAi-36 statistic data						Table Analyzed	TubGal80tsGr66Gal4UASTRPA1RNAi-36 statistic data
	P value and statistical significance									P value and statistical significance							P value and statistical significance
	Test	Fisher's exact test								Test	Fisher's exact test						Test	Fisher's exact test
	P value	0.0191								P value	0.0214						P value	0.0048
	P value summary	*								P value summary	*						P value summary	**
	One- or two-sided	Two-sided								One- or two-sided	Two-sided						One- or two-sided	Two-sided
	Statistically significant (P < 0.05)?	Yes								Statistically significant (P < 0.05)?	Yes						Statistically significant (P < 0.05)?	Yes
	Data analyzed	TubGal80tsGr66Gal4UASTRPA1RNAi-36 L18 A29 Suc1mM+PGN200	TubGal80tsGr66Gal4UASTRPA1RNAi-36 always 29 Suc1mM+PGN200	Total						Data analyzed	TubGal80tsGr66Gal4UASTRPA1RNAi-36 L18 A29 Suc1mM+PGN200	TubGal80tsGr66Gal4UASTRPA1RNAi-36 L29 A18 Suc1mM+PGN200	Total				Data analyzed	TubGal80tsGr66Gal4UASTRPA1RNAi-36 always 18 Suc1mM+PGN200	TubGal80tsGr66Gal4UASTRPA1RNAi-36 L29 A18 Suc1mM+PGN200	Total
	PER	11	21	32						PER	11	21	32				PER	9	21	30
	noPER	19	9	28						noPER	19	10	29				noPER	22	10	32
	Total	30	30	60						Total	30	31	61				Total	31	31	62
	Percentage of row total	TubGal80tsGr66Gal4UASTRPA1RNAi-36 L18 A29 Suc1mM+PGN200	TubGal80tsGr66Gal4UASTRPA1RNAi-36 always 29 Suc1mM+PGN200							Percentage of row total	TubGal80tsGr66Gal4UASTRPA1RNAi-36 L18 A29 Suc1mM+PGN200	TubGal80tsGr66Gal4UASTRPA1RNAi-36 L29 A18 Suc1mM+PGN200					Percentage of row total	TubGal80tsGr66Gal4UASTRPA1RNAi-36 always 18 Suc1mM+PGN200	TubGal80tsGr66Gal4UASTRPA1RNAi-36 L29 A18 Suc1mM+PGN200
	PER	34.38%	65.63%							PER	34.38%	65.63%					PER	30.00%	70.00%
	noPER	67.86%	32.14%							noPER	65.52%	34.48%					noPER	68.75%	31.25%
	Percentage of column total	TubGal80tsGr66Gal4UASTRPA1RNAi-36 L18 A29 Suc1mM+PGN200	TubGal80tsGr66Gal4UASTRPA1RNAi-36 always 29 Suc1mM+PGN200							Percentage of column total	TubGal80tsGr66Gal4UASTRPA1RNAi-36 L18 A29 Suc1mM+PGN200	TubGal80tsGr66Gal4UASTRPA1RNAi-36 L29 A18 Suc1mM+PGN200					Percentage of column total	TubGal80tsGr66Gal4UASTRPA1RNAi-36 always 18 Suc1mM+PGN200	TubGal80tsGr66Gal4UASTRPA1RNAi-36 L29 A18 Suc1mM+PGN200
	PER	36.67%	70.00%							PER	36.67%	67.74%					PER	29.03%	67.74%
	noPER	63.33%	30.00%							noPER	63.33%	32.26%					noPER	70.97%	32.26%
	Percentage of grand total	TubGal80tsGr66Gal4UASTRPA1RNAi-36 L18 A29 Suc1mM+PGN200	TubGal80tsGr66Gal4UASTRPA1RNAi-36 always 29 Suc1mM+PGN200							Percentage of grand total	TubGal80tsGr66Gal4UASTRPA1RNAi-36 L18 A29 Suc1mM+PGN200	TubGal80tsGr66Gal4UASTRPA1RNAi-36 L29 A18 Suc1mM+PGN200					Percentage of grand total	TubGal80tsGr66Gal4UASTRPA1RNAi-36 always 18 Suc1mM+PGN200	TubGal80tsGr66Gal4UASTRPA1RNAi-36 L29 A18 Suc1mM+PGN200
	PER	18.33%	35.00%							PER	18.03%	34.43%					PER	14.52%	33.87%
	noPER	31.67%	15.00%							noPER	31.15%	16.39%					noPER	35.48%	16.13%
	Table Analyzed	TubGal80tsGr66Gal4UASTRPA1RNAi-36 statistic data								Table Analyzed	TubGal80tsGr66Gal4UASTRPA1RNAi-36 statistic data						Table Analyzed	TubGal80tsGr66Gal4UASTRPA1RNAi-36 statistic data						Table Analyzed	TubGal80tsGr66Gal4UASTRPA1RNAi-36 statistic data					Table Analyzed	TubGal80tsGr66Gal4UASTRPA1RNAi-36 statistic data					Table Analyzed	TubGal80tsGr66Gal4UASTRPA1RNAi-36 statistic data					Table Analyzed	TubGal80tsGr66Gal4UASTRPA1RNAi-36 statistic data
	P value and statistical significance									P value and statistical significance							P value and statistical significance							P value and statistical significance						P value and statistical significance						P value and statistical significance						P value and statistical significance
	Test	Fisher's exact test								Test	Fisher's exact test						Test	Fisher's exact test						Test	Fisher's exact test					Test	Fisher's exact test					Test	Fisher's exact test					Test	Fisher's exact test
	P value	0.002								P value	0.5921						P value	>0.9999						P value	0.0014					P value	0.4099					P value	0.0019					P value	0.0214
	P value summary	**								P value summary	ns						P value summary	ns						P value summary	**					P value summary	ns					P value summary	**					P value summary	*
	One- or two-sided	Two-sided								One- or two-sided	Two-sided						One- or two-sided	Two-sided						One- or two-sided	Two-sided					One- or two-sided	Two-sided					One- or two-sided	Two-sided					One- or two-sided	Two-sided
	Statistically significant (P < 0.05)?	Yes								Statistically significant (P < 0.05)?	No						Statistically significant (P < 0.05)?	No						Statistically significant (P < 0.05)?	Yes					Statistically significant (P < 0.05)?	No					Statistically significant (P < 0.05)?	Yes					Statistically significant (P < 0.05)?	Yes
	Data analyzed	TubGal80tsGr66Gal4UASTRPA1RNAi-36 always 18 Suc1mM+PGN200	TubGal80tsGr66Gal4UASTRPA1RNAi-36 always 29 Suc1mM+PGN200	Total						Data analyzed	TubGal80tsGr66Gal4UASTRPA1RNAi-36 always 18 Suc1mM+PGN200	TubGal80tsGr66Gal4UASTRPA1RNAi-36 L18 A29 Suc1mM+PGN200	Total				Data analyzed	TubGal80tsGr66Gal4UASTRPA1RNAi-36 always 18 Suc1mM+PGN200	UASTRPA1/+ PGN200+Suc1mM	Total				Data analyzed	TubGal80tsGr66Gal4UASTRPA1RNAi-36 always 29 Suc1mM+PGN200	UASTRPA1/+ PGN200+Suc1mM	Total			Data analyzed	TubGal80tsGr66Gal4UASTRPA1RNAi-36 L18 A29 Suc1mM+PGN200	UASTRPA1/+ PGN200+Suc1mM	Total			Data analyzed	TubGal80tsGr66Gal4UASTRPA1RNAi-36 L29 A18 Suc1mM+PGN200	UASTRPA1/+ PGN200+Suc1mM	Total			Data analyzed	TubGal80tsGr66Gal4UASTRPA1RNAi-36 L18 A29 Suc1mM+PGN200	TubGal80tsGr66Gal4UASTRPA1RNAi-36 L29 A18 Suc1mM+PGN200	Total
	PER	9	21	30						PER	9	11	20				PER	9	7	16				PER	21	7	28			PER	11	7	18			PER	21	7	28			PER	11	21	32
	noPER	22	9	31						noPER	22	19	41				noPER	22	20	42				noPER	9	20	29			noPER	19	20	39			noPER	10	20	30			noPER	19	10	29
	Total	31	30	61						Total	31	30	61				Total	31	27	58				Total	30	27	57			Total	30	27	57			Total	31	27	58			Total	30	31	61
	Percentage of row total	TubGal80tsGr66Gal4UASTRPA1RNAi-36 always 18 Suc1mM+PGN200	TubGal80tsGr66Gal4UASTRPA1RNAi-36 always 29 Suc1mM+PGN200							Percentage of row total	TubGal80tsGr66Gal4UASTRPA1RNAi-36 always 18 Suc1mM+PGN200	TubGal80tsGr66Gal4UASTRPA1RNAi-36 L18 A29 Suc1mM+PGN200					Percentage of row total	TubGal80tsGr66Gal4UASTRPA1RNAi-36 always 18 Suc1mM+PGN200	UASTRPA1/+ PGN200+Suc1mM					Percentage of row total	TubGal80tsGr66Gal4UASTRPA1RNAi-36 always 29 Suc1mM+PGN200	UASTRPA1/+ PGN200+Suc1mM				Percentage of row total	TubGal80tsGr66Gal4UASTRPA1RNAi-36 L18 A29 Suc1mM+PGN200	UASTRPA1/+ PGN200+Suc1mM				Percentage of row total	TubGal80tsGr66Gal4UASTRPA1RNAi-36 L29 A18 Suc1mM+PGN200	UASTRPA1/+ PGN200+Suc1mM				Percentage of row total	TubGal80tsGr66Gal4UASTRPA1RNAi-36 L18 A29 Suc1mM+PGN200	TubGal80tsGr66Gal4UASTRPA1RNAi-36 L29 A18 Suc1mM+PGN200
	PER	30.00%	70.00%							PER	45.00%	55.00%					PER	56.25%	43.75%					PER	75.00%	25.00%				PER	61.11%	38.89%				PER	75.00%	25.00%				PER	34.38%	65.63%
	noPER	70.97%	29.03%							noPER	53.66%	46.34%					noPER	52.38%	47.62%					noPER	31.03%	68.97%				noPER	48.72%	51.28%				noPER	33.33%	66.67%				noPER	65.52%	34.48%
	Percentage of column total	TubGal80tsGr66Gal4UASTRPA1RNAi-36 always 18 Suc1mM+PGN200	TubGal80tsGr66Gal4UASTRPA1RNAi-36 always 29 Suc1mM+PGN200							Percentage of column total	TubGal80tsGr66Gal4UASTRPA1RNAi-36 always 18 Suc1mM+PGN200	TubGal80tsGr66Gal4UASTRPA1RNAi-36 L18 A29 Suc1mM+PGN200					Percentage of column total	TubGal80tsGr66Gal4UASTRPA1RNAi-36 always 18 Suc1mM+PGN200	UASTRPA1/+ PGN200+Suc1mM					Percentage of column total	TubGal80tsGr66Gal4UASTRPA1RNAi-36 always 29 Suc1mM+PGN200	UASTRPA1/+ PGN200+Suc1mM				Percentage of column total	TubGal80tsGr66Gal4UASTRPA1RNAi-36 L18 A29 Suc1mM+PGN200	UASTRPA1/+ PGN200+Suc1mM				Percentage of column total	TubGal80tsGr66Gal4UASTRPA1RNAi-36 L29 A18 Suc1mM+PGN200	UASTRPA1/+ PGN200+Suc1mM				Percentage of column total	TubGal80tsGr66Gal4UASTRPA1RNAi-36 L18 A29 Suc1mM+PGN200	TubGal80tsGr66Gal4UASTRPA1RNAi-36 L29 A18 Suc1mM+PGN200
	PER	29.03%	70.00%							PER	29.03%	36.67%					PER	29.03%	25.93%					PER	70.00%	25.93%				PER	36.67%	25.93%				PER	67.74%	25.93%				PER	36.67%	67.74%
	noPER	70.97%	30.00%							noPER	70.97%	63.33%					noPER	70.97%	74.07%					noPER	30.00%	74.07%				noPER	63.33%	74.07%				noPER	32.26%	74.07%				noPER	63.33%	32.26%
	Percentage of grand total	TubGal80tsGr66Gal4UASTRPA1RNAi-36 always 18 Suc1mM+PGN200	TubGal80tsGr66Gal4UASTRPA1RNAi-36 always 29 Suc1mM+PGN200							Percentage of grand total	TubGal80tsGr66Gal4UASTRPA1RNAi-36 always 18 Suc1mM+PGN200	TubGal80tsGr66Gal4UASTRPA1RNAi-36 L18 A29 Suc1mM+PGN200					Percentage of grand total	TubGal80tsGr66Gal4UASTRPA1RNAi-36 always 18 Suc1mM+PGN200	UASTRPA1/+ PGN200+Suc1mM					Percentage of grand total	TubGal80tsGr66Gal4UASTRPA1RNAi-36 always 29 Suc1mM+PGN200	UASTRPA1/+ PGN200+Suc1mM				Percentage of grand total	TubGal80tsGr66Gal4UASTRPA1RNAi-36 L18 A29 Suc1mM+PGN200	UASTRPA1/+ PGN200+Suc1mM				Percentage of grand total	TubGal80tsGr66Gal4UASTRPA1RNAi-36 L29 A18 Suc1mM+PGN200	UASTRPA1/+ PGN200+Suc1mM				Percentage of grand total	TubGal80tsGr66Gal4UASTRPA1RNAi-36 L18 A29 Suc1mM+PGN200	TubGal80tsGr66Gal4UASTRPA1RNAi-36 L29 A18 Suc1mM+PGN200
	PER	14.75%	34.43%							PER	14.75%	18.03%					PER	15.52%	12.07%					PER	36.84%	12.28%				PER	19.30%	12.28%				PER	36.21%	12.07%				PER	18.03%	34.43%
	noPER	36.07%	14.75%							noPER	36.07%	31.15%					noPER	37.93%	34.48%					noPER	15.79%	35.09%				noPER	33.33%	35.09%				noPER	17.24%	34.48%				noPER	31.15%	16.39%
Data represented on graph as dots
	TubGal80ts;Gr66aGal4/UASTRPA1RNAi						TubGal80ts;Gr66aGal4/UASTRPA1RNAi						TubGal80ts;Gr66aGal4/UASTRPA1RNAi						TubGal80ts;Gr66aGal4/UASTRPA1RNAi
	Suc1mM+PGN200		always18				Suc1mM+PGN200		always29				Suc1mM+PGN200		larvae18 adult29				Suc1mM+PGN200		larvae29 adult18
	PER	noPER	tot batch	%PER batch			PER	noPER	tot batch	%PER batch			PER	noPER	tot batch	%PER batch			PER	noPER	tot batch	%PER batch
exp1	4	11	15	0.266667		exp1	9	5	14	0.642857		exp1	5	9	14	0.357143		exp1	6	1	7	0.857143
exp2	1	4	5	0.2		exp2	5	2	7	0.714286		exp2	2	3	5	0.4		exp2	4	3	7	0.571429
exp3	4	7	11	0.363636		exp3	4	2	6	0.666667		Total n flies			19			exp3	6	3	9	0.666667
Total n flies			31			exp4	3	1	4	0.75								exp4	5	3	8	0.625
						Total n flies			31									Total n flies			31
	UASTRPA1RNAi/+
	Suc1mM+PGN200
	PER	noPER	tot batch	%PER batch
exp1	2	8	10	0.2
exp2	0	3	3	0
exp3	5	9	14	0.357143
Total n flies			27
[truncated: 4 more columns]

## Sheet: Fig 5
Fig. 5A
Genotypes of tested animals: w-
		CFU/fly w-	CFU/fly w- ATB
	exp1	5093	8
	exp2	350	6
	exp3	432593	28
Fig. 5B
Genotypes of tested animals: w-
Chemicals: PGN-ECndi ultrapure peptidoglycan Catalog # tlrl-kipgn InvivoGen USA, Caffeine powder ReagentPlus ref C0750 Sigma Aldrich, D(+)-Saccharose ≥99,5 %, p.a. ref 4621.1 Carl Roth GmbH + Co. KG
Histogram data mean CI 95%
	w- Suc1mM+PGN200			w- Caf 10mM+Suc1mM			w- Suc1mM			w- Axenic PGN200+Suc1mM			w- Axenic Caf10mM+Suc1mM			w- Axenic Suc1mM
	mean	upper limit	lower limit	mean	upper limit	lower limit	mean	upper limit	lower limit	mean	upper limit	lower limit	mean	upper limit	lower limit	mean	upper limit	lower limit
PER	0.23913	0.379351	0.139122	0.162791	0.299724	0.0811663	0.703125	0.800948	0.582298	0.619048	0.750003	0.46814	0.205882	0.367984	0.103495	0.823529	0.91651	0.664863
noPER	0.76087	0.860878	0.620649	0.837209	0.918834	0.700276	0.296875	0.417702	0.199052	0.380952	0.53186	0.249997	0.794118	0.896505	0.632016	0.176471	0.335137	0.0834897
Statistic results
	Table Analyzed	w- statistic data				Table Analyzed	w- statistic data					Table Analyzed	w- statistic data				Table Analyzed	w- statistic data				Table Analyzed	w- statistic data
	P value and statistical significance					P value and statistical significance						P value and statistical significance					P value and statistical significance					P value and statistical significance
	Test	Fisher's exact test				Test	Fisher's exact test					Test	Fisher's exact test				Test	Fisher's exact test				Test	Fisher's exact test
	P value	0.2303				P value	0.7678					P value	0.0005				P value	<0.0001				P value	0.0746
	P value summary	ns				P value summary	ns					P value summary	***				P value summary	****				P value summary	ns
	One- or two-sided	Two-sided				One- or two-sided	Two-sided					One- or two-sided	Two-sided				One- or two-sided	Two-sided				One- or two-sided	Two-sided
	Statistically significant (P < 0.05)?	No				Statistically significant (P < 0.05)?	No					Statistically significant (P < 0.05)?	Yes				Statistically significant (P < 0.05)?	Yes				Statistically significant (P < 0.05)?	No
	Data analyzed	w- Suc1mM	w- Axenic Suc1mM	Total		Data analyzed	w- Caf 10mM+Suc1mM	w- Axenic Caf10mM+Suc1mM	Total			Data analyzed	w- Suc1mM+PGN200	w- Axenic PGN200+Suc1mM	Total		Data analyzed	w- Suc1mM+PGN200	w- Suc1mM	Total		Data analyzed	w- Axenic PGN200+Suc1mM	w- Axenic Suc1mM	Total
	PER	45	28	73		PER	7	7	14			PER	11	26	37		PER	11	45	56		PER	26	28	54
	NO PER	19	6	25		NO PER	36	27	63			NO PER	35	16	51		NO PER	35	19	54		NO PER	16	6	22
	Total	64	34	98		Total	43	34	77			Total	46	42	88		Total	46	64	110		Total	42	34	76
	Percentage of row total	w- Suc1mM	w- Axenic Suc1mM			Percentage of row total	w- Caf 10mM+Suc1mM	w- Axenic Caf10mM+Suc1mM				Percentage of row total	w- Suc1mM+PGN200	w- Axenic PGN200+Suc1mM			Percentage of row total	w- Suc1mM+PGN200	w- Suc1mM			Percentage of row total	w- Axenic PGN200+Suc1mM	w- Axenic Suc1mM
	PER	61.64%	38.36%			PER	50.00%	50.00%				PER	29.73%	70.27%			PER	19.64%	80.36%			PER	48.15%	51.85%
	NO PER	76.00%	24.00%			NO PER	57.14%	42.86%				NO PER	68.63%	31.37%			NO PER	64.81%	35.19%			NO PER	72.73%	27.27%
	Percentage of column total	w- Suc1mM	w- Axenic Suc1mM			Percentage of column total	w- Caf 10mM+Suc1mM	w- Axenic Caf10mM+Suc1mM				Percentage of column total	w- Suc1mM+PGN200	w- Axenic PGN200+Suc1mM			Percentage of column total	w- Suc1mM+PGN200	w- Suc1mM			Percentage of column total	w- Axenic PGN200+Suc1mM	w- Axenic Suc1mM
	PER	70.31%	82.35%			PER	16.28%	20.59%				PER	23.91%	61.90%			PER	23.91%	70.31%			PER	61.90%	82.35%
	NO PER	29.69%	17.65%			NO PER	83.72%	79.41%				NO PER	76.09%	38.10%			NO PER	76.09%	29.69%			NO PER	38.10%	17.65%
	Percentage of grand total	w- Suc1mM	w- Axenic Suc1mM			Percentage of grand total	w- Caf 10mM+Suc1mM	w- Axenic Caf10mM+Suc1mM				Percentage of grand total	w- Suc1mM+PGN200	w- Axenic PGN200+Suc1mM			Percentage of grand total	w- Suc1mM+PGN200	w- Suc1mM			Percentage of grand total	w- Axenic PGN200+Suc1mM	w- Axenic Suc1mM
	PER	45.92%	28.57%			PER	9.09%	9.09%				PER	12.50%	29.55%			PER	10.00%	40.91%			PER	34.21%	36.84%
	NO PER	19.39%	6.12%			NO PER	46.75%	35.06%				NO PER	39.77%	18.18%			NO PER	31.82%	17.27%			NO PER	21.05%	7.89%
Data represented on graph as dots
	axenic	w Caf+Suc1mM					axenic	w PGN200+Suc1mM					axenic	w Suc1mM aversion
		PER	noPER	tot batch	%PER batch			PER	noPER	tot batch	%PER batch			PER	noPER	tot batch	%PER batch
	exp1	3	9	12	0.25		exp1	5	4	9	0.555556		exp1	14	4	18	0.777778
	exp2	0	3	3	0		exp2	7	3	10	0.7		exp2	14	2	16	0.875
	exp3	2	7	9	0.222222		exp3	2	4	6	0.333333		Total n flies			34
	exp4	2	8	10	0.2		exp4	12	5	17	0.705882
	Total n flies			34			Total n flies			42
		w Caf+Suc1mM						w PGN200+Suc1mM						w Suc1mM aversion
		PER	noPER	tot batch	%PER batch			PER	noPER	tot batch	%PER batch			PER	noPER	tot batch	%PER batch
	exp1	1	13	14	0.0714286		exp1	3	4	7	0.428571		exp1	9	4	13	0.692308
	exp2	4	10	14	0.285714		exp2	1	6	7	0.142857		exp2	11	1	12	0.916667
	exp3	1	6	7	0.142857		exp3	0	8	8	0		exp3	5	4	9	0.555556
	exp4	1	7	8	0.125		exp4	2	4	6	0.333333		exp4	8	2	10	0.8
	Total n flies			43			exp5	1	6	7	0.142857		exp5	6	4	10	0.6
							exp6	4	7	11	0.363636		exp6	6	4	10	0.6
							Total n flies			46			Total n flies			64
Fig. 5C
Genotypes of tested animals:			Gr66-LexA;LexAop-Gal80;ppk23-Gal4/20xUAS-GCamp6S
Chemicals: PGN-ECndi ultrapure peptidoglycan Catalog # tlrl-kipgn InvivoGen USA, MQwater
Fig. 5D
Genotypes of tested animals:			Gr66-LexA;LexAop-Gal80;ppk23-Gal4/20xUAS-GCamp6S
Chemicals: PGN-ECndi ultrapure peptidoglycan Catalog # tlrl-kipgn InvivoGen USA, MQwater
Stimulation curves data
	MQwater axenic								PGN200 axenic
	Brain 1	Brain 2	Brain 3	Brain 4	Brain 5	Brain 6	Brain 7	Brain 8	Brain1	Brain2	Brain3	Brain4	Brain5	Brain6	Brain7	Brain8
	2.44561	-2.13873	0.863685	1.25334	-2.90014	8.6333	0.672178	-9.22216	2.68106	-3.10996	2.02272	4.51023	-4.41547	-0.746377	-2.7512	1.61536
	2.60151	-1.78201	-0.917984	1.06564	2.01224	15.2475	0.842154	0.500812	2.35399	-4.33202	5.13557	0.899386	-3.32378	2.50703	-1.22179	3.33638
	3.12265	1.05071	-1.4334	-1.57468	-0.962264	8.88408	-1.69667	-6.77963	-4.7503	-3.74167	-2.73511	0.79011	0.56447	4.82175	-2.58416	3.00125
	3.12934	1.71958	0.887017	0.0820878	-5.97479	9.47027	-5.09774	-8.55974	-3.40191	-5.72331	-0.101164	3.80548	-0.855301	-1.82475	-2.71649	3.68335
	4.20504	0.670511	-0.2944	1.69882	-9.76896	8.89975	0.573283	-4.2448	-5.34513	-5.18295	4.48806	4.19666	-3.09599	0.147918	0.394393	1.36105
	1.78638	1.15397	-0.858595	-0.310833	-1.32759	6.98758	-5.86726	-7.2144	-6.24138	-7.26844	-4.62521	1.11477	-2	0.0473911	-1.29772	-6.63689
	-0.685732	2.46589	0.916711	-1.18176	-5.96737	-5.21584	-1.42625	-9.9461	-8.10604	-7.37516	2.65039	5.25141	-4.29799	0.834631	-0.839982	3.01307
	3.15383	0.574288	2.57112	0.585126	-4.10923	6.56126	-2.40593	-6.23616	-9.60674	-9.65102	4.2812	4.59417	-1.08166	-3.82876	-0.612198	1.81841
	-0.823814	3.09252	6.51836	-2.04519	-2.05267	8.42954	-5.40369	-9.0663	-11.4441	-8.34147	1.17401	1.27631	-4.17765	-1.2229	3.81767	2.12595
	1.05365	2.13498	9.08269	-3.49174	-12.6025	11.5674	-1.54524	-5.96135	-13.2398	-8.44819	-7.11322	5.32426	-6.96991	0.871186	1.34458	-0.998707
	-0.489745	2.28518	10.3702	-4.15495	-5.66325	12.6269	-4.03925	7.60898	-13.6198	-13.6355	-0.272605	-0.543369	-6.82808	-1.26076	-5.35662	-1.42847
	-1.54986	1.48254	9.33934	-9.7209	-4.44674	17.8964	-3.35934	5.99703	-13.235	-12.2817	2.08789	3.53467	-4.02006	1.86601	-1.56672	-1.50338
	-0.0576826	-0.894875	6.85985	-4.02731	-1.79305	16.4105	-6.84231	5.59712	-12.714	-11.1702	-1.53928	1.10368	-3.11175	1.38165	-0.490713	-2.81436
	0.561459	0.682245	6.6732	-0.20572	-5.71702	14.583	-4.71761	2.15788	-12.8102	-11.1663	-0.881856	3.14983	-3.86819	-2.79868	4.08884	1.28811
	-0.906218	0.750306	5.33483	-2.76346	-2.93167	14.9654	-5.40524	4.9388	-13.0491	-10.5202	0.903393	6.92696	-0.868195	-3.24779	0.867317	-4.18447
	-0.532061	1.27132	3.55316	0.437468	-5.47966	7.92172	-1.40771	1.19399	-14.0287	-17.4036	4.1891	3.96702	-7.31089	-6.75577	-0.844321	5.82822
	1.6483	-1.12487	4.03887	-6.74271	-3.97201	14.7742	-4.55845	7.90635	-12.5985	-10.3943	2.32026	6.32041	-0.961318	1.08921	-2.10039	6.7666
	-0.378389	-0.920691	2.43325	-8.33192	-4.03135	7.18506	-5.55976	-3.37525	-11.4954	-12.0452	3.1973	2.85684	-2.91977	2.5005	-2.14595	0.107244
	2.78413	-1.64119	0.91459	0.71026	-8.6767	14.4356	-5.06683	0.269069	-10.3234	-13.9576	4.55182	4.39937	-0.790831	-7.39157	-0.323671	-0.23775
	2.53692	-0.425494	1.40031	-3.3691	-3.20242	16.4607	-9.69482	-9.28369	-11.0096	-12.9422	-1.26724	5.31	-2.8553	1.58401	-1.34979	2.56557
	1.3944	-1.52854	2.5796	-2.18784	-5.48708	17.9277	-3.00394	-6.2177	-10.7387	-12.5682	3.4835	4.47222	-4.45129	0.158362	0.971447	-0.639914
Fig. 5E
Genotypes of tested animals:			Gr66-LexA;LexAop-Gal80;ppk23-Gal4/20xUAS-GCamp6S
Chemicals: PGN-ECndi ultrapure peptidoglycan Catalog # tlrl-kipgn InvivoGen USA, Sodium chloride high purity grade VWR life science Ref. 27810.295, Caffeine powder ReagentPlus ref C0750 Sigma Aldrich, MQwater
	Dot plot quantification data						Statistic results
	Axenic PGN200	Axenic Mqwater	Axenic NaCl 250mM	Axenic Flies Caffeine			Table Analyzed	ppk23glutGcamp6S Axenic PGN200 vs water				Table Analyzed	ppk23glutGcamp6S NaCl250mM				Table Analyzed	ppk23glutGcamp6S NaCl250mM
	-11.1026	2.50774	50.6595	0.199244
	-12.1401	1.72732	23.5092	2.09409			Column B	Water				Column D	Axenic Water				Column F	Axenic Caffeine
	-2.57118	10.3247	14.8519	0.509449			vs.	vs.				vs.	vs.				vs.	vs.
	0.113472	-1.84823	13.6819	-0.399767			Column A	PGN200				Column A	Axenic NaCl				Column D	Axenic Water
	-3.19241	-0.910062	1.29194	-2.01851
	0.335915	4.76554	22.4968	0.836895			Mann Whitney test					Mann Whitney test					Mann Whitney test
	-0.288852	-0.989724	31.2799	2.32863			P value	0.0148				P value	0.003				P value	0.3823
	-3.204	8.8806	54.6324	1.00839			Exact or approximate P value?	Exact				Exact or approximate P value?	Exact				Exact or approximate P value?	Exact
							P value summary	*				P value summary	**				P value summary	ns
							Significantly different (P < 0.05)?	Yes				Significantly different (P < 0.05)?	Yes				Significantly different (P < 0.05)?	No
							One- or two-tailed P value?	Two-tailed				One- or two-tailed P value?	Two-tailed				One- or two-tailed P value?	Two-tailed
							Sum of ranks in column A,B	45 , 91				Sum of ranks in column A,D	95 , 41				Sum of ranks in column D,F	77 , 59
							Mann-Whitney U	9				Mann-Whitney U	5				Mann-Whitney U	23
							Difference between medians					Difference between medians					Difference between medians
							Median of column A	-2.882, n=8				Median of column A	23.00, n=8				Median of column D	2.118, n=8
							Median of column B	2.118, n=8				Median of column D	2.118, n=8				Median of column F	0.6732, n=8
							Difference: Actual	4.999				Difference: Actual	-20.89				Difference: Actual	-1.444
							Difference: Hodges-Lehmann	5.706				Difference: Hodges-Lehmann	-20.86				Difference: Hodges-Lehmann	-1.514

## Sheet: Fig 6
Fig. 6B
Genotypes of tested animals:			w-
Chemicals: PGN-ECndi ultrapure peptidoglycan Catalog # tlrl-kipgn InvivoGen USA
Histogram data mean CI 95%
	w- Suc1mM+PGN200			w- Axenic PGN200+Suc1mM			w- Ax☿ flipped in dirty tube 5d PGN200+Suc1mM			w- Dirty☿ flipped in ATB 5d PGN200+Suc1mM
	mean	upper limit	lower limit	mean	upper limit	lower limit	mean	upper limit	lower limit	mean	upper limit	lower limit
PER	0.23913	0.379351	0.139122	0.619048	0.750003	0.46814	0.69697	0.826245	0.526619	0.272727	0.442176	0.150674
noPER	0.76087	0.860878	0.620649	0.380952	0.53186	0.249997	0.30303	0.473381	0.173755	0.727273	0.849326	0.557824
Statistic results
	Table Analyzed	w- statistic data						Table Analyzed	w- statistic data						Table Analyzed	w- statistic data
	P value and statistical significance							P value and statistical significance							P value and statistical significance
	Test	Fisher's exact test						Test	Fisher's exact test						Test	Fisher's exact test
	P value	0.7962						P value	<0.0001						P value	0.0005
	P value summary	ns						P value summary	****						P value summary	***
	One- or two-sided	Two-sided						One- or two-sided	Two-sided						One- or two-sided	Two-sided
	Statistically significant (P < 0.05)?	No						Statistically significant (P < 0.05)?	Yes						Statistically significant (P < 0.05)?	Yes
	Data analyzed	w- Suc1mM+PGN200	w- Dirty☿ flipped in ATB 5d PGN200+Suc1mM	Total				Data analyzed	w- Suc1mM+PGN200	w- Ax☿ flipped in dirty tube 5d PGN200+Suc1mM	Total				Data analyzed	w- Suc1mM+PGN200	w- Axenic PGN200+Suc1mM	Total
	PER	11	9	20				PER	11	23	34				PER	11	26	37
	NO PER	35	24	59				NO PER	35	10	45				NO PER	35	16	51
	Total	46	33	79				Total	46	33	79				Total	46	42	88
	Percentage of row total	w- Suc1mM+PGN200	w- Dirty☿ flipped in ATB 5d PGN200+Suc1mM					Percentage of row total	w- Suc1mM+PGN200	w- Ax☿ flipped in dirty tube 5d PGN200+Suc1mM					Percentage of row total	w- Suc1mM+PGN200	w- Axenic PGN200+Suc1mM
	PER	55.00%	45.00%					PER	32.35%	67.65%					PER	29.73%	70.27%
	NO PER	59.32%	40.68%					NO PER	77.78%	22.22%					NO PER	68.63%	31.37%
	Percentage of column total	w- Suc1mM+PGN200	w- Dirty☿ flipped in ATB 5d PGN200+Suc1mM					Percentage of column total	w- Suc1mM+PGN200	w- Ax☿ flipped in dirty tube 5d PGN200+Suc1mM					Percentage of column total	w- Suc1mM+PGN200	w- Axenic PGN200+Suc1mM
	PER	23.91%	27.27%					PER	23.91%	69.70%					PER	23.91%	61.90%
	NO PER	76.09%	72.73%					NO PER	76.09%	30.30%					NO PER	76.09%	38.10%
	Percentage of grand total	w- Suc1mM+PGN200	w- Dirty☿ flipped in ATB 5d PGN200+Suc1mM					Percentage of grand total	w- Suc1mM+PGN200	w- Ax☿ flipped in dirty tube 5d PGN200+Suc1mM					Percentage of grand total	w- Suc1mM+PGN200	w- Axenic PGN200+Suc1mM
	PER	13.92%	11.39%					PER	13.92%	29.11%					PER	12.50%	29.55%
	NO PER	44.30%	30.38%					NO PER	44.30%	12.66%					NO PER	39.77%	18.18%
Data represented on graph as dots
		w ax larvae dirty adult		Suc1mM+PGN200				w dirty larvae ax adult		Suc1mM+PGN200			axenic	w PGN200+Suc1mM						w PGN200+Suc1mM
		PER	noPER	tot batch	%PER batch			PER	noPER	tot batch	%PER batch			PER	noPER	tot batch	%PER batch			PER	noPER	tot batch	%PER batch
	exp1	1	3	4	0.25		exp1	5	12	17	0.294118		exp1	5	4	9	0.555556		exp1	3	4	7	0.428571
	exp2	7	1	8	0.875		exp2	4	12	16	0.25		exp2	7	3	10	0.7		exp2	1	6	7	0.142857
	exp3	2	1	3	0.666667		Total n flies			33			exp3	2	4	6	0.333333		exp3	0	8	8	0
	exp4	4	1	5	0.8								exp4	12	5	17	0.705882		exp4	2	4	6	0.333333
	exp5	4	3	7	0.571429								Total n flies			42			exp5	1	6	7	0.142857
	exp6	5	1	6	0.833333														exp6	4	7	11	0.363636
	Total n flies			33															Total n flies			46
Fig. 6C
Genotypes of tested animals:			w-
			yw-
Chemicals: PGN-ECndi ultrapure peptidoglycan Catalog # tlrl-kipgn InvivoGen USA
Histogram data mean CI 95%
	w- ATB 24h AEL added to yw used tube Suc1mM+PGN200			yw CR 24h AEL w- ATB were added Suc1mM+PGN200			w- ATB 48h AEL added to yw used tube Suc1mM+PGN200			yw CR 48h AEL w- ATB were added Suc1mM+PGN200			yw CR 72h AEL w- ATB were added Suc1mM+PGN200			w- ATB 72h AEL added to yw used tube Suc1mM+PGN200			w- ATB 96h AEL cont bacteria Suc1mM+PGN200			yw CR 96h AEL cont bacteria Suc1mM+PGN200
	mean	upper limit	lower limit	mean	upper limit	lower limit	mean	upper limit	lower limit	mean	upper limit	lower limit	mean	upper limit	lower limit	mean	upper limit	lower limit	mean	upper limit	lower limit	mean	upper limit	lower limit
PER	0.346154	0.537794	0.194122	0.310345	0.492301	0.172756	0.363636	0.570483	0.197332	0.27027	0.429782	0.153975	0.339623	0.474052	0.22687	0.571429	0.708823	0.422062	0.764706	0.87563	0.600039	0.44	0.629327	0.266656
noPER	0.653846	0.805878	0.462206	0.689655	0.827244	0.507699	0.636364	0.802668	0.429517	0.72973	0.846025	0.570218	0.660377	0.77313	0.525948	0.428571	0.577938	0.291177	0.235294	0.399961	0.12437	0.56	0.733344	0.370673
Statistic results
	Table Analyzed	w- ATB contamination timing larval stage statistic data							Table Analyzed	w- ATB contamination timing larval stage statistic data							Table Analyzed	w- ATB contamination timing larval stage statistic data							Table Analyzed	w- ATB contamination timing larval stage statistic data
	P value and statistical significance								P value and statistical significance								P value and statistical significance								P value and statistical significance
	Test	Fisher's exact test							Test	Fisher's exact test							Test	Fisher's exact test							Test	Fisher's exact test
	P value	>0.9999							P value	0.5614							P value	0.037							P value	0.015
	P value summary	ns							P value summary	ns							P value summary	*							P value summary	*
	One- or two-sided	Two-sided							One- or two-sided	Two-sided							One- or two-sided	Two-sided							One- or two-sided	Two-sided
	Statistically significant (P < 0.05)?	No							Statistically significant (P < 0.05)?	No							Statistically significant (P < 0.05)?	Yes							Statistically significant (P < 0.05)?	Yes
	Data analyzed	w- ATB 24h AEL added to yw used tube Suc1mM+PGN200	yw CR 24h AEL w- ATB were added Suc1mM+PGN200	Total					Data analyzed	w- ATB 48h AEL added to yw used tube Suc1mM+PGN200	yw CR 48h AEL w- ATB were added Suc1mM+PGN200	Total					Data analyzed	yw CR 72h AEL w- ATB were added Suc1mM+PGN200	w- ATB 72h AEL added to yw used tube Suc1mM+PGN200	Total					Data analyzed	w- ATB 96h AEL cont bacteria Suc1mM+PGN200	yw CR 96h AEL cont bacteria Suc1mM+PGN200	Total
	PER	9	9	18					PER	8	10	18					PER	18	24	42					PER	26	11	37
	noPER	17	20	37					noPER	14	27	41					noPER	35	18	53					noPER	8	14	22
	Total	26	29	55					Total	22	37	59					Total	53	42	95					Total	34	25	59
	Percentage of row total	w- ATB 24h AEL added to yw used tube Suc1mM+PGN200	yw CR 24h AEL w- ATB were added Suc1mM+PGN200						Percentage of row total	w- ATB 48h AEL added to yw used tube Suc1mM+PGN200	yw CR 48h AEL w- ATB were added Suc1mM+PGN200						Percentage of row total	yw CR 72h AEL w- ATB were added Suc1mM+PGN200	w- ATB 72h AEL added to yw used tube Suc1mM+PGN200						Percentage of row total	w- ATB 96h AEL cont bacteria Suc1mM+PGN200	yw CR 96h AEL cont bacteria Suc1mM+PGN200
	PER	50.00%	50.00%						PER	44.44%	55.56%						PER	42.86%	57.14%						PER	70.27%	29.73%
	noPER	45.95%	54.05%						noPER	34.15%	65.85%						noPER	66.04%	33.96%						noPER	36.36%	63.64%
	Percentage of column total	w- ATB 24h AEL added to yw used tube Suc1mM+PGN200	yw CR 24h AEL w- ATB were added Suc1mM+PGN200						Percentage of column total	w- ATB 48h AEL added to yw used tube Suc1mM+PGN200	yw CR 48h AEL w- ATB were added Suc1mM+PGN200						Percentage of column total	yw CR 72h AEL w- ATB were added Suc1mM+PGN200	w- ATB 72h AEL added to yw used tube Suc1mM+PGN200						Percentage of column total	w- ATB 96h AEL cont bacteria Suc1mM+PGN200	yw CR 96h AEL cont bacteria Suc1mM+PGN200
	PER	34.62%	31.03%						PER	36.36%	27.03%						PER	33.96%	57.14%						PER	76.47%	44.00%
	noPER	65.38%	68.97%						noPER	63.64%	72.97%						noPER	66.04%	42.86%						noPER	23.53%	56.00%
	Percentage of grand total	w- ATB 24h AEL added to yw used tube Suc1mM+PGN200	yw CR 24h AEL w- ATB were added Suc1mM+PGN200						Percentage of grand total	w- ATB 48h AEL added to yw used tube Suc1mM+PGN200	yw CR 48h AEL w- ATB were added Suc1mM+PGN200						Percentage of grand total	yw CR 72h AEL w- ATB were added Suc1mM+PGN200	w- ATB 72h AEL added to yw used tube Suc1mM+PGN200						Percentage of grand total	w- ATB 96h AEL cont bacteria Suc1mM+PGN200	yw CR 96h AEL cont bacteria Suc1mM+PGN200
	PER	16.36%	16.36%						PER	13.56%	16.95%						PER	18.95%	25.26%						PER	44.07%	18.64%
	noPER	30.91%	36.36%						noPER	23.73%	45.76%						noPER	36.84%	18.95%						noPER	13.56%	23.73%
Data represented on graph as dots
		yw 96h		Suc1mM+PGN200				yw 24h		Suc1mM+PGN200				yw 48h		Suc1mM+PGN200				yw 72h		Suc1mM+PGN200
		PER	noPER	tot batch	%PER batch			PER	noPER	tot batch	%PER batch			PER	noPER	tot batch	%PER batch			PER	noPER	tot batch	%PER batch
	exp1	6	9	15	0.4		exp1	3	5	8	0.375		exp1	3	9	12	0.25		exp1	5	6	11	0.454545
	exp2	5	5	10	0.5		exp2	2	10	12	0.166667		exp2	3	5	8	0.375		exp2	5	10	15	0.333333
	Total n flies			25			exp3	4	5	9	0.444444		exp3	4	13	17	0.235294		exp3	3	8	11	0.272727
							Total n flies			29			Total n flies			37			Total n flies			37
		w atb 96h		Suc1mM+PGN200				w atb 24h		Suc1mM+PGN200				w atb 48h		Suc1mM+PGN200				w atb 72h		Suc1mM+PGN200
		PER	noPER	tot batch	%PER batch			PER	noPER	tot batch	%PER batch			PER	noPER	tot batch	%PER batch			PER	noPER	tot batch	%PER batch
	exp1	10	3	13	0.769231		exp1	3	6	9	0.333333		exp1	2	4	6	0.333333		exp1	6	7	13	0.461538
	exp2	7	4	11	0.636364		exp2	4	7	11	0.363636		exp2	5	5	10	0.5		exp2	7	2	9	0.777778
	exp3	9	1	10	0.9		exp3	2	4	6	0.333333		exp3	1	5	6	0.166667		exp3	11	9	20	0.55
	Total n flies			34			Total n flies			26			Total n flies			22			Total n flies			42
Fig. 6D
Genotypes of tested animals:			w-
Chemicals: PGN-ECndi ultrapure peptidoglycan Catalog # tlrl-kipgn InvivoGen USA
Histogram data mean CI 95%
	w- atb contam 48-96h AEL length exposure			w- atb contam 0-48h AEL length exposure			w- Suc1mM+PGN200
	mean	upper limit	lower limit	mean	upper limit	lower limit	mean	upper limit	lower limit
PER	0.5	0.641682	0.358318	0.351852	0.485152	0.23823	0.214286	0.395386	0.102125
noPER	0.5	0.641682	0.358318	0.648148	0.76177	0.514848	0.785714	0.897875	0.604614
Statistic results
	Table Analyzed	w- statistic data						Table Analyzed							Table Analyzed
	P value and statistical significance							P value and statistical significance							P value and statistical significance
	Test	Fisher's exact test						Test	Fisher's exact test						Test	Fisher's exact test
	P value	0.1549						P value	0.2194						P value	0.0248
	P value summary	ns						P value summary	ns						P value summary	*
	One- or two-sided	Two-sided						One- or two-sided	Two-sided						One- or two-sided	Two-sided
	Statistically significant (P < 0.05)?	No						Statistically significant (P < 0.05)?	No						Statistically significant (P < 0.05)?	Yes
	Data analyzed	w- atb contam 0-48h AEL length exposure	w- atb contam 48-96h AEL length exposure	Total				Data analyzed	w- Suc1mM+PGN200	w- atb contam 0-48h AEL length exposure	Total				Data analyzed	w- Suc1mM+PGN200	w- atb contam 48-96h AEL length exposure	Total
	PER	19	22	41				PER	6	19	25				PER	6	22	28
	NO PER	35	22	57				noPER	22	35	57				noPER	22	22	44
	Total	54	44	98				Total	28	54	82				Total	28	44	72
	Percentage of row total	w- atb contam 0-48h AEL length exposure	w- atb contam 48-96h AEL length exposure					Percentage of row total	w- Suc1mM+PGN200	w- atb contam 0-48h AEL length exposure					Percentage of row total	w- Suc1mM+PGN200	w- atb contam 48-96h AEL length exposure
	PER	46.34%	53.66%					PER	24.00%	76.00%					PER	21.43%	78.57%
	NO PER	61.40%	38.60%					noPER	38.60%	61.40%					noPER	50.00%	50.00%
	Percentage of column total	w- atb contam 0-48h AEL length exposure	w- atb contam 48-96h AEL length exposure					Percentage of column total	w- Suc1mM+PGN200	w- atb contam 0-48h AEL length exposure					Percentage of column total	w- Suc1mM+PGN200	w- atb contam 48-96h AEL length exposure
	PER	35.19%	50.00%					PER	21.43%	35.19%					PER	21.43%	50.00%
	NO PER	64.81%	50.00%					noPER	78.57%	64.81%					noPER	78.57%	50.00%
	Percentage of grand total	w- atb contam 0-48h AEL length exposure	w- atb contam 48-96h AEL length exposure					Percentage of grand total	w- Suc1mM+PGN200	w- atb contam 0-48h AEL length exposure					Percentage of grand total	w- Suc1mM+PGN200	w- atb contam 48-96h AEL length exposure
	PER	19.39%	22.45%					PER	7.32%	23.17%					PER	8.33%	30.56%
	NO PER	35.71%	22.45%					noPER	26.83%	42.68%					noPER	30.56%	30.56%
Data represented on graph as dots
		w atb 0-48h		Suc1mM+PGN200				w atb 48-96hh		Suc1mM+PGN200			w-		Suc1mM+PGN200
		PER	noPER	tot batch	%PER batch			PER	noPER	tot batch	%PER batch			PER	noPER	tot batch	%PER batch
	exp1	3	9	12	0.25		exp1	7	9	16	0.4375		exp1	3	4	7	0.428571
	exp2	1	8	9	0.111111		exp2	6	6	12	0.5		exp2	1	6	7	0.142857
	exp3	8	1	9	0.888889		exp3	5	1	6	0.833333		exp3	0	8	8	0
	exp4	2	6	8	0.25		exp4	4	6	10	0.4		exp4	2	4	6	0.333333
	Total n flies			38			Total n flies			44			Total n flies			28

## Sheet: Fig 7
Fig. 7C
Genotypes of tested animals:			w-
Chemicals: PGN-ECndi ultrapure peptidoglycan Catalog # tlrl-kipgn InvivoGen USA
Histogram data mean CI 95%
	w- bleached eggs exposed to MRS in sterile tube Suc1mM+PGN200			w- bleached eggs exposed to MRS in sterile tube Suc1mM			w- bleached eggs exposed to MRS in sterile tube Suc1mM+Caf10mM			w- bleached eggs exposed to L.brevis OD1 in sterile tube Suc1mM+PGN200			w- bleached eggs exposed to L.brevis OD1 in sterile tube Suc1mM			w- bleached eggs exposed to L.plantarum OD1 in sterile tube Suc1mM+PGN200			w- bleached eggs exposed to L.plantarum OD1 in sterile tube Suc1mM			w- Suc1mM+PGN200			w- Suc1mM			w- Suc1mM+Caf10mM
	mean	upper limit	lower limit	mean	upper limit	lower limit	mean	upper limit	lower limit	mean	upper limit	lower limit	mean	upper limit	lower limit	mean	upper limit	lower limit	mean	upper limit	lower limit	mean	upper limit	lower limit	mean	upper limit	lower limit	mean	upper limit	lower limit
PER	0.794118	0.896505	0.632016	0.833333	0.933213	0.641469	0.314286	0.479798	0.185508	0.302326	0.451054	0.18602	0.842105	0.925561	0.695832	0.559322	0.678498	0.432894	0.742857	0.85837	0.579307	0.192308	0.378763	0.0850706	0.78125	0.889762	0.61245	0.166667	0.318908	0.0787045
noPER	0.205882	0.367984	0.103495	0.166667	0.358531	0.0667868	0.685714	0.814492	0.520202	0.697674	0.81398	0.548946	0.157895	0.304168	0.0744386	0.440678	0.567106	0.321502	0.257143	0.420693	0.14163	0.807692	0.914929	0.621237	0.21875	0.38755	0.110238	0.833333	0.921296	0.681092
Statistic results
	Table Analyzed	w- statistic data								Table Analyzed	w- statistic data							Table Analyzed	w- statistic data									Table Analyzed	w- statistic data									Table Analyzed	w- statistic data								Table Analyzed	w- statistic data
	P value and statistical significance									P value and statistical significance								P value and statistical significance										P value and statistical significance										P value and statistical significance									P value and statistical significance
	Test	Fisher's exact test								Test	Fisher's exact test							Test	Fisher's exact test									Test	Fisher's exact test									Test	Fisher's exact test								Test	Fisher's exact test
	P value	<0.0001								P value	>0.9999							P value	0.026									P value	<0.0001									P value	<0.0001								P value	0.083
	P value summary	****								P value summary	ns							P value summary	*									P value summary	****									P value summary	****								P value summary	ns
	One- or two-sided	Two-sided								One- or two-sided	Two-sided							One- or two-sided	Two-sided									One- or two-sided	Two-sided									One- or two-sided	Two-sided								One- or two-sided	Two-sided
	Statistically significant (P < 0.05)?	Yes								Statistically significant (P < 0.05)?	No							Statistically significant (P < 0.05)?	Yes									Statistically significant (P < 0.05)?	Yes									Statistically significant (P < 0.05)?	Yes								Statistically significant (P < 0.05)?	No
	Data analyzed	w- bleached eggs exposed to MRS in sterile tube Suc1mM+PGN200	w- bleached eggs exposed to MRS in sterile tube Suc1mM+Caf10mM	Total						Data analyzed	w- bleached eggs exposed to MRS in sterile tube Suc1mM+PGN200	w- bleached eggs exposed to MRS in sterile tube Suc1mM	Total					Data analyzed	w- bleached eggs exposed to MRS in sterile tube Suc1mM+PGN200	w- bleached eggs exposed to L.plantarum OD1 in sterile tube Suc1mM+PGN200	Total							Data analyzed	w- bleached eggs exposed to MRS in sterile tube Suc1mM+PGN200	w- bleached eggs exposed to L.brevis OD1 in sterile tube Suc1mM+PGN200	Total							Data analyzed	w- bleached eggs exposed to L.brevis OD1 in sterile tube Suc1mM+PGN200	w- bleached eggs exposed to L.brevis OD1 in sterile tube Suc1mM	Total						Data analyzed	w- bleached eggs exposed to L.plantarum OD1 in sterile tube Suc1mM+PGN200	w- bleached eggs exposed to L.plantarum OD1 in sterile tube Suc1mM
	PER	27	11	38						PER	27	20	47					PER	27	33	60							PER	27	13	40							PER	13	32	45						PER	33	26
	NO PER	7	24	31						NO PER	7	4	11					NO PER	7	26	33							NO PER	7	30	37							NO PER	30	6	36						NO PER	26	9
	Total	34	35	69						Total	34	24	58					Total	34	59	93							Total	34	43	77							Total	43	38	81						Total	59	35
	Percentage of row total	w- bleached eggs exposed to MRS in sterile tube Suc1mM+PGN200	w- bleached eggs exposed to MRS in sterile tube Suc1mM+Caf10mM							Percentage of row total	w- bleached eggs exposed to MRS in sterile tube Suc1mM+PGN200	w- bleached eggs exposed to MRS in sterile tube Suc1mM						Percentage of row total	w- bleached eggs exposed to MRS in sterile tube Suc1mM+PGN200	w- bleached eggs exposed to L.plantarum OD1 in sterile tube Suc1mM+PGN200								Percentage of row total	w- bleached eggs exposed to MRS in sterile tube Suc1mM+PGN200	w- bleached eggs exposed to L.brevis OD1 in sterile tube Suc1mM+PGN200								Percentage of row total	w- bleached eggs exposed to L.brevis OD1 in sterile tube Suc1mM+PGN200	w- bleached eggs exposed to L.brevis OD1 in sterile tube Suc1mM							Percentage of row total	w- bleached eggs exposed to L.plantarum OD1 in sterile tube Suc1mM+PGN200	w- bleached eggs exposed to L.plantarum OD1 in sterile tube Suc1mM
	PER	71.05%	28.95%							PER	57.45%	42.55%						PER	45.00%	55.00%								PER	67.50%	32.50%								PER	28.89%	71.11%							PER	55.93%	44.07%
	NO PER	22.58%	77.42%							NO PER	63.64%	36.36%						NO PER	21.21%	78.79%								NO PER	18.92%	81.08%								NO PER	83.33%	16.67%							NO PER	74.29%	25.71%
	Percentage of column total	w- bleached eggs exposed to MRS in sterile tube Suc1mM+PGN200	w- bleached eggs exposed to MRS in sterile tube Suc1mM+Caf10mM							Percentage of column total	w- bleached eggs exposed to MRS in sterile tube Suc1mM+PGN200	w- bleached eggs exposed to MRS in sterile tube Suc1mM						Percentage of column total	w- bleached eggs exposed to MRS in sterile tube Suc1mM+PGN200	w- bleached eggs exposed to L.plantarum OD1 in sterile tube Suc1mM+PGN200								Percentage of column total	w- bleached eggs exposed to MRS in sterile tube Suc1mM+PGN200	w- bleached eggs exposed to L.brevis OD1 in sterile tube Suc1mM+PGN200								Percentage of column total	w- bleached eggs exposed to L.brevis OD1 in sterile tube Suc1mM+PGN200	w- bleached eggs exposed to L.brevis OD1 in sterile tube Suc1mM							Percentage of column total	w- bleached eggs exposed to L.plantarum OD1 in sterile tube Suc1mM+PGN200	w- bleached eggs exposed to L.plantarum OD1 in sterile tube Suc1mM
	PER	79.41%	31.43%							PER	79.41%	83.33%						PER	79.41%	55.93%								PER	79.41%	30.23%								PER	30.23%	84.21%							PER	55.93%	74.29%
	NO PER	20.59%	68.57%							NO PER	20.59%	16.67%						NO PER	20.59%	44.07%								NO PER	20.59%	69.77%								NO PER	69.77%	15.79%							NO PER	44.07%	25.71%
	Percentage of grand total	w- bleached eggs exposed to MRS in sterile tube Suc1mM+PGN200	w- bleached eggs exposed to MRS in sterile tube Suc1mM+Caf10mM							Percentage of grand total	w- bleached eggs exposed to MRS in sterile tube Suc1mM+PGN200	w- bleached eggs exposed to MRS in sterile tube Suc1mM						Percentage of grand total	w- bleached eggs exposed to MRS in sterile tube Suc1mM+PGN200	w- bleached eggs exposed to L.plantarum OD1 in sterile tube Suc1mM+PGN200								Percentage of grand total	w- bleached eggs exposed to MRS in sterile tube Suc1mM+PGN200	w- bleached eggs exposed to L.brevis OD1 in sterile tube Suc1mM+PGN200								Percentage of grand total	w- bleached eggs exposed to L.brevis OD1 in sterile tube Suc1mM+PGN200	w- bleached eggs exposed to L.brevis OD1 in sterile tube Suc1mM							Percentage of grand total	w- bleached eggs exposed to L.plantarum OD1 in sterile tube Suc1mM+PGN200	w- bleached eggs exposed to L.plantarum OD1 in sterile tube Suc1mM
	PER	39.13%	15.94%							PER	46.55%	34.48%						PER	29.03%	35.48%								PER	35.06%	16.88%								PER	16.05%	39.51%							PER	35.11%	27.66%
	NO PER	10.14%	34.78%							NO PER	12.07%	6.90%						NO PER	7.53%	27.96%								NO PER	9.09%	38.96%								NO PER	37.04%	7.41%							NO PER	27.66%	9.57%
	Table Analyzed	monoassociation bacteria stat data				Table Analyzed	monoassociation bacteria stat data					Table Analyzed	monoassociation bacteria stat data				Table Analyzed	monoassociation bacteria stat data					Table Analyzed	monoassociation bacteria stat data					Table Analyzed	monoassociation bacteria stat data
	P value and statistical significance					P value and statistical significance						P value and statistical significance					P value and statistical significance						P value and statistical significance						P value and statistical significance
	Test	Fisher's exact test				Test	Fisher's exact test					Test	Fisher's exact test				Test	Fisher's exact test					Test	Fisher's exact test					Test	Fisher's exact test
	P value	<0.0001				P value	0.6133					P value	0.0044				P value	<0.0001					P value	0.026					P value	0.0152
	P value summary	****				P value summary	ns					P value summary	**				P value summary	****					P value summary	*					P value summary	*
	One- or two-sided	Two-sided				One- or two-sided	Two-sided					One- or two-sided	Two-sided				One- or two-sided	Two-sided					One- or two-sided	Two-sided					One- or two-sided	Two-sided
	Statistically significant (P < 0.05)?	Yes				Statistically significant (P < 0.05)?	No					Statistically significant (P < 0.05)?	Yes				Statistically significant (P < 0.05)?	Yes					Statistically significant (P < 0.05)?	Yes					Statistically significant (P < 0.05)?	Yes
	Data analyzed	w- bleached eggs exposed to MRS in sterile tube Suc1mM+PGN200	w- Suc1mM+PGN200	Total		Data analyzed	w- bleached eggs exposed to L.brevis OD1 in sterile tube Suc1mM+PGN200	w- Suc1mM+PGN200	Total			Data analyzed	w- bleached eggs exposed to L.plantarum OD1 in sterile tube Suc1mM+PGN200	w- Suc1mM+PGN200	Total		Data analyzed	w- bleached eggs exposed to L.brevis OD1 in sterile tube Suc1mM+PGN200	w- bleached eggs exposed to MRS in sterile tube Suc1mM+PGN200	Total			Data analyzed	w- bleached eggs exposed to L.plantarum OD1 in sterile tube Suc1mM+PGN200	w- bleached eggs exposed to MRS in sterile tube Suc1mM+PGN200	Total			Data analyzed	w- bleached eggs exposed to L.brevis OD1 in sterile tube Suc1mM+PGN200	w- bleached eggs exposed to L.plantarum OD1 in sterile tube Suc1mM+PGN200	Total
	Row 1	27	8	35		Row 1	13	8	21			Row 1	33	8	41		Row 1	13	27	40			Row 1	33	27	60			Row 1	13	33	46
	Row 2	7	25	32		Row 2	30	25	55			Row 2	26	25	51		Row 2	30	7	37			Row 2	26	7	33			Row 2	30	26	56
	Total	34	33	67		Total	43	33	76			Total	59	33	92		Total	43	34	77			Total	59	34	93			Total	43	59	102
	Percentage of row total	w- bleached eggs exposed to MRS in sterile tube Suc1mM+PGN200	w- Suc1mM+PGN200			Percentage of row total	w- bleached eggs exposed to L.brevis OD1 in sterile tube Suc1mM+PGN200	w- Suc1mM+PGN200				Percentage of row total	w- bleached eggs exposed to L.plantarum OD1 in sterile tube Suc1mM+PGN200	w- Suc1mM+PGN200			Percentage of row total	w- bleached eggs exposed to L.brevis OD1 in sterile tube Suc1mM+PGN200	w- bleached eggs exposed to MRS in sterile tube Suc1mM+PGN200				Percentage of row total	w- bleached eggs exposed to L.plantarum OD1 in sterile tube Suc1mM+PGN200	w- bleached eggs exposed to MRS in sterile tube Suc1mM+PGN200				Percentage of row total	w- bleached eggs exposed to L.brevis OD1 in sterile tube Suc1mM+PGN200	w- bleached eggs exposed to L.plantarum OD1 in sterile tube Suc1mM+PGN200
	Row 1	77.14%	22.86%			Row 1	61.90%	38.10%				Row 1	80.49%	19.51%			Row 1	32.50%	67.50%				Row 1	55.00%	45.00%				Row 1	28.26%	71.74%
	Row 2	21.88%	78.13%			Row 2	54.55%	45.45%				Row 2	50.98%	49.02%			Row 2	81.08%	18.92%				Row 2	78.79%	21.21%				Row 2	53.57%	46.43%
	Percentage of column total	w- bleached eggs exposed to MRS in sterile tube Suc1mM+PGN200	w- Suc1mM+PGN200			Percentage of column total	w- bleached eggs exposed to L.brevis OD1 in sterile tube Suc1mM+PGN200	w- Suc1mM+PGN200				Percentage of column total	w- bleached eggs exposed to L.plantarum OD1 in sterile tube Suc1mM+PGN200	w- Suc1mM+PGN200			Percentage of column total	w- bleached eggs exposed to L.brevis OD1 in sterile tube Suc1mM+PGN200	w- bleached eggs exposed to MRS in sterile tube Suc1mM+PGN200				Percentage of column total	w- bleached eggs exposed to L.plantarum OD1 in sterile tube Suc1mM+PGN200	w- bleached eggs exposed to MRS in sterile tube Suc1mM+PGN200				Percentage of column total	w- bleached eggs exposed to L.brevis OD1 in sterile tube Suc1mM+PGN200	w- bleached eggs exposed to L.plantarum OD1 in sterile tube Suc1mM+PGN200
	Row 1	79.41%	24.24%			Row 1	30.23%	24.24%				Row 1	55.93%	24.24%			Row 1	30.23%	79.41%				Row 1	55.93%	79.41%				Row 1	30.23%	55.93%
	Row 2	20.59%	75.76%			Row 2	69.77%	75.76%				Row 2	44.07%	75.76%			Row 2	69.77%	20.59%				Row 2	44.07%	20.59%				Row 2	69.77%	44.07%
	Percentage of grand total	w- bleached eggs exposed to MRS in sterile tube Suc1mM+PGN200	w- Suc1mM+PGN200			Percentage of grand total	w- bleached eggs exposed to L.brevis OD1 in sterile tube Suc1mM+PGN200	w- Suc1mM+PGN200				Percentage of grand total	w- bleached eggs exposed to L.plantarum OD1 in sterile tube Suc1mM+PGN200	w- Suc1mM+PGN200			Percentage of grand total	w- bleached eggs exposed to L.brevis OD1 in sterile tube Suc1mM+PGN200	w- bleached eggs exposed to MRS in sterile tube Suc1mM+PGN200				Percentage of grand total	w- bleached eggs exposed to L.plantarum OD1 in sterile tube Suc1mM+PGN200	w- bleached eggs exposed to MRS in sterile tube Suc1mM+PGN200				Percentage of grand total	w- bleached eggs exposed to L.brevis OD1 in sterile tube Suc1mM+PGN200	w- bleached eggs exposed to L.plantarum OD1 in sterile tube Suc1mM+PGN200
	Row 1	40.30%	11.94%			Row 1	17.11%	10.53%				Row 1	35.87%	8.70%			Row 1	16.88%	35.06%				Row 1	35.48%	29.03%				Row 1	12.75%	32.35%
	Row 2	10.45%	37.31%			Row 2	39.47%	32.89%				Row 2	28.26%	27.17%			Row 2	38.96%	9.09%				Row 2	27.96%	7.53%				Row 2	29.41%	25.49%
Data represented on graph as dots
		w- MRS		Suc1mM+PGN200				w- L. brevis OD1		Suc1mM+PGN200				w- L. plantarum OD1		Suc1mM+PGN200
		PER	noPER	tot batch	%PER batch			PER	noPER	tot batch	%PER batch			PER	noPER	tot batch	%PER batch
	exp1	6	2	8	0.75		exp1	7	10	17	0.411765		exp1	5	5	10	0.5
	exp2	12	3	15	0.8		exp2	1	11	12	0.0833333		exp2	8	8	16	0.5
	exp3	9	2	11	0.818182		exp3	5	9	14	0.357143		exp3	13	5	18	0.722222
	Total n flies			34			Total n flies			43			exp4	7	8	15	0.466667
													Total n flies			59
		w- MRS		Suc1mM				w- L. brevis OD1		Suc1mM				w- L. plantarum OD1		Suc1mM
		PER	noPER	tot batch	%PER batch			PER	noPER	tot batch	%PER batch			PER	noPER	tot batch	%PER batch
	exp1	9	2	11	0.818182		exp1	12	1	13	0.923077		exp1	8	5	13	0.615385
	exp2	11	2	13	0.846154		exp2	11	4	15	0.733333		exp2	8	3	11	0.727273
	Total n flies			24			exp3	9	1	10	0.9		exp3	10	1	11	0.909091
							Total n flies			38			Total n flies			35
		w- MRS		Suc1mM
		PER	noPER	tot batch	%PER batch
	exp1	5	9	14	0.357143
	exp2	1	6	7	0.142857
	exp3	5	9	14	0.357143
	Total n flies			35
		w Caf+Suc1mM						w PGN200+Suc1mM						w Suc1mM aversion
		PER	noPER	tot batch	%PER batch			PER	noPER	tot batch	%PER batch			PER	noPER	tot batch	%PER batch
	exp1	1	13	14	0.0714286		exp1	3	4	7	0.428571		exp1	6	4	10	0.6
	exp2	4	10	14	0.285714		exp2	1	6	7	0.142857		exp2	11	1	12	0.916667
	exp3	1	7	8	0.125		exp3	0	8	8	0		exp3	8	2	10	0.8
	Total n flies	6	30	36			exp6	4	7	11	0.363636		Total n flies	25	7	32
							Total n flies	8	25	33
Fig. 7E
Genotypes of tested animals:			Gr66a-Gal4;UAS-GCamp6s
Chemicals: MQ water
Microorganism:		L. brevis
Stimulation curves data
	Water Conventional						L.Brevis Conventional
	Brain 2	Brain 3	Brain 4	Brain 5	Brain 6	Brain 7	Brain 2	Brain 3	Brain 4	Brain 5	Brain 6	Brain 7
	2.25715	1.37625	5.71309	-0.343915	4.81978	1.06439	2.40361	2.72739	2.44024	-0.388673	3.67876	-1.4864
	0.964928	2.47925	3.77362	-2.40723	3.63934	-1.17189	1.71145	5.40856	-0.141043	-0.0289131	3.67876	-2.6204
	0.600892	2.57595	5.3123	0.671694	3.44231	-0.628319	3.84083	3.89642	0.491755	-2.54495	3.85208	-2.30753
	0.917924	2.03123	6.16174	-0.705851	3.42416	0.13356	5.58287	4.54418	1.96814	0.276796	2.15273	-1.28535
	1.18531	2.68633	7.69332	-1.33357	2.87538	-0.706364	5.20861	3.89474	0.860498	-1.44497	2.36716	-1.12699
	1.64194	5.03306	4.78937	-0.447184	2.02188	0.9101	3.83466	3.88998	0.39521	-0.542146	1.06161	-2.11531
	1.69309	3.62745	7.21222	-0.67265	1.89818	-0.527902	5.44596	2.57106	-1.75174	-0.749404	1.68976	-3.36116
	1.51589	1.19247	6.02511	-2.33649	2.09861	0.818118	3.6984	1.90872	0.0311525	-1.40429	0.46889	-0.876683
	1.44506	2.61734	6.18691	-2.34532	2.30698	0.072125	4.07911	2.07087	-0.393191	-0.710948	1.29943	-2.28981
	3.19213	1.96931	7.54928	-0.524114	2.32781	-1.03783	3.08642	3.29435	-0.949798	-0.426935	0.96571	0.983717
	2.29731	1.74932	6.3842	-0.991439	2.45185	-1.11383	6.33627	11.663	2.58656	1.54702	2.7356	10.0172
	2.79224	3.14323	6.8421	-2.58171	2.85891	1.16312	7.69307	12.7886	10.3828	2.97194	5.8646	15.0971
	1.00279	4.713	5.64861	0.0978916	2.05428	-1.03996	4.73304	15.969	12.0482	5.45078	6.78485	20.4551
	1.27395	1.34765	5.8	-2.66839	1.54713	-0.0164802	6.56465	18.2683	14.8685	6.43707	9.07202	22.1164
	1.91423	4.07831	6.55474	-0.106521	-0.0165936	-0.985243	6.59432	20.6673	15.9815	8.14765	11.3078	22.5542
	-0.685875	-0.0743375	7.75761	-0.989121	2.48817	-0.436201	7.55922	23.5382	17.5207	8.56569	12.9443	21.8145
	-0.931548	4.41235	7.51358	2.32945	1.4885	-1.46104	6.19818	25.1327	16.662	8.56821	14.2641	24.5269
	-0.0038691	2.22098	10.6948	1.58809	0.747321	0.856786	7.07942	25.8705	21.6328	9.88743	14.8699	22.8201
	0.920177	1.95626	2.34444	4.20861	-0.68684	-2.35172	7.30244	24.6611	15.7632	8.66014	14.8068	25.7248
	2.68273	1.66896	6.13231	4.10801	1.66497	-0.879512	6.07268	22.8465	16.0725	11.1099	16.0943	20.8011
	1.38095	2.98131	6.92718	3.25278	1.69067	-2.36524	7.58012	24.4747	18.1297	11.386	16.7046	25.9178
	2.39493	2.71868	4.47569	3.22521	1.45541	-1.50344	6.6156	24.5885	17.683	10.5347	17.9266	22.7382
Fig. 7F
Genotypes of tested animals:			Gr66a-Gal4;UAS-GCamp6s
Chemicals: Quinine hemisulfate salt monohydrate Q1250 Sigma Aldrich, MQ water
Microorganism:		L. brevis
	Dot plot quantification data							Statistic results
	Axenic Water	Conventional Water	Axenic Quinin	Conventional Quinin	Axenic L.brevis	Conventional L.brevis		Table Analyzed	Larva Gr66Gal4UASGcamp/Cyo L.brevis Water Quinine axenic vs conventional			Table Analyzed	Larva Gr66Gal4UASGcamp/Cyo L.brevis Water Quinine axenic vs conventional			Table Analyzed	Larva Gr66Gal4UASGcamp/Cyo L.brevis Water Quinine axenic vs conventional			Table Analyzed	Larva Gr66Gal4UASGcamp/Cyo L.brevis Water Quinine axenic vs conventional
	-2.06996	0.267578	13.1269	2.72297	7.88935	5.50743
	0.112588	-0.379278	1.92612	10.703	33.1299	22.4075		Column C	Axenic Quinin			Column E	Axenic L.brevis			Column D	Conventional Quinin			Column F	Conventional L.brevis
	-0.0072857	0.115324	12.335	6.21754	4.71349	18.2985		vs.	vs.			vs.	vs.			vs.	vs.			vs.	vs.
	9.42135	-0.0855002	10.4238		26.1364	15.9884		Column A	Axenic Water			Column A	Axenic Water			Column B	Conventional Water			Column B	Conventional Water
	-0.832126	1.90993	9.14048		15.9318	23.7676
	-0.234249	-0.537753	30.7603					Mann Whitney test				Mann Whitney test				Mann Whitney test				Mann Whitney test
	1.87562		11.9636					P value	0.0023			P value	0.0101			P value	0.0238			P value	0.0043
								Exact or approximate P value?	Exact			Exact or approximate P value?	Exact			Exact or approximate P value?	Exact			Exact or approximate P value?	Exact
								P value summary	**			P value summary	*			P value summary	*			P value summary	**
								Significantly different (P < 0.05)?	Yes			Significantly different (P < 0.05)?	Yes			Significantly different (P < 0.05)?	Yes			Significantly different (P < 0.05)?	Yes
								One- or two-tailed P value?	Two-tailed			One- or two-tailed P value?	Two-tailed			One- or two-tailed P value?	Two-tailed			One- or two-tailed P value?	Two-tailed
								Sum of ranks in column A,C	30 , 75			Sum of ranks in column A,E	30 , 48			Sum of ranks in column B,D	21 , 24			Sum of ranks in column B,F	21 , 45
								Mann-Whitney U	2			Mann-Whitney U	2			Mann-Whitney U	0			Mann-Whitney U	0
								Difference between medians				Difference between medians				Difference between medians				Difference between medians
								Median of column A	-0.007286, n=7			Median of column A	-0.007286, n=7			Median of column B	0.01491, n=6			Median of column B	0.01491, n=6
								Median of column C	11.96, n=7			Median of column E	15.93, n=5			Median of column D	6.218, n=3			Median of column F	18.30, n=5
								Difference: Actual	11.97			Difference: Actual	15.94			Difference: Actual	6.203			Difference: Actual	18.28
								Difference: Hodges-Lehmann	11.25			Difference: Hodges-Lehmann	15.94			Difference: Hodges-Lehmann	6.203			Difference: Hodges-Lehmann	18.28
[truncated: 33 more columns]

## Sheet: Fig S1
Fig. S1.A
Genotypes of tested animals:			w-
Chemicals: PGN-ECndi ultrapure peptidoglycan Catalog # tlrl-kipgn InvivoGen USA, D(+)-Saccharose ≥99,5 %, p.a. ref 4621.1 Carl Roth GmbH + Co. KG
Histogram data mean CI 95%
	suc+ w- Suc1mM			suc+ w- Suc+PGN200			prot+ w- Suc1mM			prot+ w- Suc1mM+PGN200
	mean	upper limit	lower limit	mean	upper limit	lower limit	mean	upper limit	lower limit	mean	upper limit	lower limit
PER	0.958333	0.997863	0.797582	0.304348	0.508658	0.15604	0.703125	0.800948	0.582298	0.23913	0.379351	0.139122
noPER	0.0416667	0.202418	0.00213722	0.695652	0.84396	0.491342	0.296875	0.417702	0.199052	0.76087	0.860878	0.620649
Statistic results
	Table Analyzed	w- statistic data					Table Analyzed	w- statistic data					Table Analyzed	w- statistic data
	P value and statistical significance						P value and statistical significance						P value and statistical significance
	Test	Fisher's exact test					Test	Fisher's exact test					Test	Fisher's exact test
	P value	<0.0001					P value	0.5733					P value	<0.0001
	P value summary	****					P value summary	ns					P value summary	****
	One- or two-sided	Two-sided					One- or two-sided	Two-sided					One- or two-sided	Two-sided
	Statistically significant (P < 0.05)?	Yes					Statistically significant (P < 0.05)?	No					Statistically significant (P < 0.05)?	Yes
	Data analyzed	w- Shnorrer Suc1mM	w- Shnorrer Suc+PGN200	Total			Data analyzed	w- Suc1mM+PGN200	w- Shnorrer Suc+PGN200	Total			Data analyzed	w- Suc1mM+PGN200	w- Suc1mM	Total
	PER	23	7	30			PER	11	7	18			PER	11	45	56
	NO PER	1	16	17			NO PER	35	16	51			NO PER	35	19	54
	Total	24	23	47			Total	46	23	69			Total	46	64	110
	Percentage of row total	w- suc+ Suc1mM	w- scu+ Suc+PGN200				Percentage of row total	w- Suc1mM+PGN200	w- suc+ Suc+PGN200				Percentage of row total	w- Suc1mM+PGN200	w- Suc1mM
	PER	76.67%	23.33%				PER	61.11%	38.89%				PER	19.64%	80.36%
	NO PER	5.88%	94.12%				NO PER	68.63%	31.37%				NO PER	64.81%	35.19%
	Percentage of column total	w- Shnorrer Suc1mM	w- Shnorrer Suc+PGN200				Percentage of column total	w- Suc1mM+PGN200	w- Shnorrer Suc+PGN200				Percentage of column total	w- Suc1mM+PGN200	w- Suc1mM
	PER	95.83%	30.43%				PER	23.91%	30.43%				PER	23.91%	70.31%
	NO PER	4.17%	69.57%				NO PER	76.09%	69.57%				NO PER	76.09%	29.69%
	Percentage of grand total	w- Shnorrer Suc1mM	w- Shnorrer Suc+PGN200				Percentage of grand total	w- Suc1mM+PGN200	w- Shnorrer Suc+PGN200				Percentage of grand total	w- Suc1mM+PGN200	w- Suc1mM
	PER	48.94%	14.89%				PER	15.94%	10.14%				PER	10.00%	40.91%
	NO PER	2.13%	34.04%				NO PER	50.72%	23.19%				NO PER	31.82%	17.27%
Data represented on graph as dots
			w- suc+ media		Suc1mM+PGN200				w- suc+ media		Suc1mM				w PGN200+Suc1mM						w Suc1mM aversion
			PER	noPER	tot batch	%PER batch			PER	noPER	tot batch	%PER batch			PER	noPER	tot batch	%PER batch			PER	noPER	tot batch	%PER batch
		exp1	3	9	12	0.25		exp1	12	0	12	1		exp1	3	4	7	0.428571		exp1	9	4	13	0.692308
		exp2	4	7	11	0.363636		exp2	11	1	12	0.916667		exp2	1	6	7	0.142857		exp2	11	1	12	0.916667
		Total n flies			23			Total n flies			24			exp3	0	8	8	0		exp3	5	4	9	0.555556
														exp4	2	4	6	0.333333		exp4	8	2	10	0.8
														exp5	1	6	7	0.142857		exp5	6	4	10	0.6
														exp6	4	7	11	0.363636		exp6	6	4	10	0.6
														Total n flies			46			Total n flies			64
Fig. S1.B
Genotypes of tested animals:			CantonS
Chemicals: PGN-ECndi ultrapure peptidoglycan Catalog # tlrl-kipgn InvivoGen USA, D(+)-Saccharose ≥99,5 %, p.a. ref 4621.1 Carl Roth GmbH + Co. KG
Histogram data mean CI 95%
	CantonS Suc1mM			CantonS PGN200+Suc1mM			CantonS suc+ Suc1mM			CantonS suc+ PGN200+Suc1mM
	mean	upper limit	lower limit	mean	upper limit	lower limit	mean	upper limit	lower limit	mean	upper limit	lower limit
PER	0.647059	0.785121	0.47914	0.321429	0.506612	0.179332	0.777778	0.893928	0.592431	0.142857	0.314898	0.0569901
noPER	0.352941	0.52086	0.214879	0.678571	0.820668	0.493388	0.222222	0.407569	0.106072	0.857143	0.94301	0.685102
Statistic results
			Table Analyzed	CantonS statistic data					Table Analyzed	CantonS statistic data
			P value and statistical significance						P value and statistical significance
			Test	Fisher's exact test					Test	Fisher's exact test
			P value	0.0209					P value	<0.0001
			P value summary	*					P value summary	****
			One- or two-sided	Two-sided					One- or two-sided	Two-sided
			Statistically significant (P < 0.05)?	Yes					Statistically significant (P < 0.05)?	Yes
			Data analyzed	CantonS Suc1mM	CantonS PGN200+Suc1mM	Total			Data analyzed	CantonS Shnorrer PGN200+Suc1mM	CantonS Shnorrer Suc1mM	Total
			Row 1	22	9	31			Row 1	4	21	25
			Row 2	12	19	31			Row 2	24	6	30
			Total	34	28	62			Total	28	27	55
			Percentage of row total	CantonS Suc1mM	CantonS PGN200+Suc1mM				Percentage of row total	CantonS Shnorrer PGN200+Suc1mM	CantonS Shnorrer Suc1mM
			Row 1	70.97%	29.03%				Row 1	16.00%	84.00%
			Row 2	38.71%	61.29%				Row 2	80.00%	20.00%
			Percentage of column total	CantonS Suc1mM	CantonS PGN200+Suc1mM				Percentage of column total	CantonS Shnorrer PGN200+Suc1mM	CantonS Shnorrer Suc1mM
			Row 1	64.71%	32.14%				Row 1	14.29%	77.78%
			Row 2	35.29%	67.86%				Row 2	85.71%	22.22%
			Percentage of grand total	CantonS Suc1mM	CantonS PGN200+Suc1mM				Percentage of grand total	CantonS Shnorrer PGN200+Suc1mM	CantonS Shnorrer Suc1mM
			Row 1	35.48%	14.52%				Row 1	7.27%	38.18%
			Row 2	19.35%	30.65%				Row 2	43.64%	10.91%
Data represented on graph as dots
		CantonS PGN200+Suc1mM						CantonS Suc1mM						CantonS suc+ media		Suc1mM+PGN200				CantonS suc+ media		Suc1mM
		PER	noPER	tot batch	%PER batch			PER	noPER	tot batch	%PER batch			PER	noPER	tot batch	%PER batch			PER	noPER	tot batch	%PER batch
	exp1	1	7	8	0.125		exp1	3	3	6	0.5		exp1	1	8	9	0.111111		exp1	9	6	15	0.6
	exp2	0	3	3	0		exp2	9	4	13	0.692308		exp2	1	9	10	0.1		exp2	6	0	6	1
	exp3	2	5	7	0.285714		exp3	10	5	15	0.666667		exp3	2	7	9	0.222222		exp3	6	0	6	1
	exp4	6	4	10	0.6		Total n flies			34			Total n flies			28			Total n flies			27
	Total n flies			28
Fig. S1.C
Genotypes of tested animals:			w-
Chemicals: PGN-ECndi ultrapure peptidoglycan Catalog # tlrl-kipgn InvivoGen USA, Caffeine powder ReagentPlus ref C0750 Sigma Aldrich, D(+)-Saccharose ≥99,5 %, p.a. ref 4621.1 Carl Roth GmbH + Co. KG
Histogram data mean CI 95%
	w- Caf 10mM+Suc1mM			w- Caf10mM+Suc2mM			w- Caf10mM+Suc5mM			w- Suc1mM			w- Suc2mM			w- Suc5mM			w- Suc1mM+PGN200			w- PGN200+Suc2mM			w- Suc5mM+PGN200
	mean	upper limit	lower limit	mean	upper limit	lower limit	mean	upper limit	lower limit	mean	upper limit	lower limit	mean	upper limit	lower limit	mean	upper limit	lower limit	mean	upper limit	lower limit	mean	upper limit	lower limit	mean	upper limit	lower limit
	0.162791	0.299724	0.0811663	0.325	0.479823	0.200845	0.595745	0.7236	0.453421	0.703125	0.800948	0.582298	0.8	0.904949	0.626943	0.857143	0.929036	0.733323	0.23913	0.379351	0.139122	0.387097	0.561759	0.237331	0.814815	0.918193	0.633013
	0.837209	0.918834	0.700276	0.675	0.799155	0.520177	0.404255	0.546579	0.2764	0.296875	0.417702	0.199052	0.2	0.373057	0.0950511	0.142857	0.266677	0.0709642	0.76087	0.860878	0.620649	0.612903	0.762669	0.438241	0.185185	0.366987	0.0818071
Statistic results
	Table Analyzed	w- statistic data				Table Analyzed	w- statistic data				Table Analyzed	w- statistic data				Table Analyzed	w- statistic data				Table Analyzed	w- statistic data				Table Analyzed	w- statistic data				Table Analyzed	w- statistic data				Table Analyzed	w- statistic data				Table Analyzed	w- statistic data				Table Analyzed	w- statistic data
	P value and statistical significance					P value and statistical significance					P value and statistical significance					P value and statistical significance					P value and statistical significance					P value and statistical significance					P value and statistical significance					P value and statistical significance					P value and statistical significance					P value and statistical significance
	Test	Fisher's exact test				Test	Fisher's exact test				Test	Fisher's exact test				Test	Fisher's exact test				Test	Fisher's exact test				Test	Fisher's exact test				Test	Fisher's exact test				Test	Fisher's exact test				Test	Fisher's exact test				Test	Fisher's exact test
	P value	<0.0001				P value	0.0175				P value	0.2072				P value	0.0013				P value	<0.0001				P value	0.0016				P value	0.7449				P value	0.0055				P value	<0.0001				P value	<0.0001
	P value summary	****				P value summary	*				P value summary	ns				P value summary	**				P value summary	****				P value summary	**				P value summary	ns				P value summary	**				P value summary	****				P value summary	****
	One- or two-sided	Two-sided				One- or two-sided	Two-sided				One- or two-sided	Two-sided				One- or two-sided	Two-sided				One- or two-sided	Two-sided				One- or two-sided	Two-sided				One- or two-sided	Two-sided				One- or two-sided	Two-sided				One- or two-sided	Two-sided				One- or two-sided	Two-sided
	Statistically significant (P < 0.05)?	Yes				Statistically significant (P < 0.05)?	Yes				Statistically significant (P < 0.05)?	No				Statistically significant (P < 0.05)?	Yes				Statistically significant (P < 0.05)?	Yes				Statistically significant (P < 0.05)?	Yes				Statistically significant (P < 0.05)?	No				Statistically significant (P < 0.05)?	Yes				Statistically significant (P < 0.05)?	Yes				Statistically significant (P < 0.05)?	Yes
	Data analyzed	w- Caf 10mM+Suc1mM	w- Caf10mM+Suc5mM	Total		Data analyzed	w- Caf10mM+Suc5mM	w- Caf10mM+Suc2mM	Total		Data analyzed	w- Suc1mM+PGN200	w- PGN200+Suc2mM	Total		Data analyzed	w- PGN200+Suc2mM	w- Suc5mM+PGN200	Total		Data analyzed	w- Suc1mM+PGN200	w- Suc1mM	Total		Data analyzed	w- PGN200+Suc2mM	w- Suc2mM	Total		Data analyzed	w- Suc5mM+PGN200	w- Suc5mM	Total		Data analyzed	w- Suc5mM	w- Caf10mM+Suc5mM	Total		Data analyzed	w- Suc2mM	w- Caf10mM+Suc2mM	Total		Data analyzed	w- Caf 10mM+Suc1mM	w- Suc1mM	Total
	PER	7	28	35		PER	28	13	41		PER	11	12	23		PER	12	22	34		PER	11	45	56		PER	12	24	36		PER	22	42	64		PER	42	28	70		PER	24	13	37		PER	7	45	52
	NO PER	36	19	55		NO PER	19	27	46		NO PER	35	19	54		NO PER	19	5	24		NO PER	35	19	54		NO PER	19	6	25		NO PER	5	7	12		NO PER	7	19	26		NO PER	6	27	33		NO PER	36	19	55
	Total	43	47	90		Total	47	40	87		Total	46	31	77		Total	31	27	58		Total	46	64	110		Total	31	30	61		Total	27	49	76		Total	49	47	96		Total	30	40	70		Total	43	64	107
	Percentage of row total	w- Caf 10mM+Suc1mM	w- Caf10mM+Suc5mM			Percentage of row total	w- Caf10mM+Suc5mM	w- Caf10mM+Suc2mM			Percentage of row total	w- Suc1mM+PGN200	w- PGN200+Suc2mM			Percentage of row total	w- PGN200+Suc2mM	w- Suc5mM+PGN200			Percentage of row total	w- Suc1mM+PGN200	w- Suc1mM			Percentage of row total	w- PGN200+Suc2mM	w- Suc2mM			Percentage of row total	w- Suc5mM+PGN200	w- Suc5mM			Percentage of row total	w- Suc5mM	w- Caf10mM+Suc5mM			Percentage of row total	w- Suc2mM	w- Caf10mM+Suc2mM			Percentage of row total	w- Caf 10mM+Suc1mM	w- Suc1mM
	PER	20.00%	80.00%			PER	68.29%	31.71%			PER	47.83%	52.17%			PER	35.29%	64.71%			PER	19.64%	80.36%			PER	33.33%	66.67%			PER	34.38%	65.63%			PER	60.00%	40.00%			PER	64.86%	35.14%			PER	13.46%	86.54%
	NO PER	65.45%	34.55%			NO PER	41.30%	58.70%			NO PER	64.81%	35.19%			NO PER	79.17%	20.83%			NO PER	64.81%	35.19%			NO PER	76.00%	24.00%			NO PER	41.67%	58.33%			NO PER	26.92%	73.08%			NO PER	18.18%	81.82%			NO PER	65.45%	34.55%
	Percentage of column total	w- Caf 10mM+Suc1mM	w- Caf10mM+Suc5mM			Percentage of column total	w- Caf10mM+Suc5mM	w- Caf10mM+Suc2mM			Percentage of column total	w- Suc1mM+PGN200	w- PGN200+Suc2mM			Percentage of column total	w- PGN200+Suc2mM	w- Suc5mM+PGN200			Percentage of column total	w- Suc1mM+PGN200	w- Suc1mM			Percentage of column total	w- PGN200+Suc2mM	w- Suc2mM			Percentage of column total	w- Suc5mM+PGN200	w- Suc5mM			Percentage of column total	w- Suc5mM	w- Caf10mM+Suc5mM			Percentage of column total	w- Suc2mM	w- Caf10mM+Suc2mM			Percentage of column total	w- Caf 10mM+Suc1mM	w- Suc1mM
	PER	16.28%	59.57%			PER	59.57%	32.50%			PER	23.91%	38.71%			PER	38.71%	81.48%			PER	23.91%	70.31%			PER	38.71%	80.00%			PER	81.48%	85.71%			PER	85.71%	59.57%			PER	80.00%	32.50%			PER	16.28%	70.31%
	NO PER	83.72%	40.43%			NO PER	40.43%	67.50%			NO PER	76.09%	61.29%			NO PER	61.29%	18.52%			NO PER	76.09%	29.69%			NO PER	61.29%	20.00%			NO PER	18.52%	14.29%			NO PER	14.29%	40.43%			NO PER	20.00%	67.50%			NO PER	83.72%	29.69%
	Percentage of grand total	w- Caf 10mM+Suc1mM	w- Caf10mM+Suc5mM			Percentage of grand total	w- Caf10mM+Suc5mM	w- Caf10mM+Suc2mM			Percentage of grand total	w- Suc1mM+PGN200	w- PGN200+Suc2mM			Percentage of grand total	w- PGN200+Suc2mM	w- Suc5mM+PGN200			Percentage of grand total	w- Suc1mM+PGN200	w- Suc1mM			Percentage of grand total	w- PGN200+Suc2mM	w- Suc2mM			Percentage of grand total	w- Suc5mM+PGN200	w- Suc5mM			Percentage of grand total	w- Suc5mM	w- Caf10mM+Suc5mM			Percentage of grand total	w- Suc2mM	w- Caf10mM+Suc2mM			Percentage of grand total	w- Caf 10mM+Suc1mM	w- Suc1mM
	PER	7.78%	31.11%			PER	32.18%	14.94%			PER	14.29%	15.58%			PER	20.69%	37.93%			PER	10.00%	40.91%			PER	19.67%	39.34%			PER	28.95%	55.26%			PER	43.75%	29.17%			PER	34.29%	18.57%			PER	6.54%	42.06%
	NO PER	40.00%	21.11%			NO PER	21.84%	31.03%			NO PER	45.45%	24.68%			NO PER	32.76%	8.62%			NO PER	31.82%	17.27%			NO PER	31.15%	9.84%			NO PER	6.58%	9.21%			NO PER	7.29%	19.79%			NO PER	8.57%	38.57%			NO PER	33.64%	17.76%
Data represented on graph as dots
		w-		Suc2mM+PGN200				w-		Suc5mM+PGN200				w PGN200+Suc1mM
		PER	noPER	tot batch	%PER batch			PER	noPER	tot batch	%PER batch			PER	noPER	tot batch	%PER batch
	exp1	2	5	7	0.285714		exp1	9	5	14	0.642857		exp1	3	4	7	0.428571
	exp2	4	5	9	0.444444		exp2	7	0	7	1		exp2	1	6	7	0.142857
	exp3	0	3	3	0		exp3	6	0	6	1		exp3	0	8	8	0
	exp4	6	6	12	0.5		Total n flies			27			exp4	2	4	6	0.333333
	Total n flies			31									exp5	1	6	7	0.142857
								w-		Suc5mM			exp6	4	7	11	0.363636
		w-		Suc2mM				PER	noPER	tot batch	%PER batch		Total n flies			46
		PER	noPER	tot batch	%PER batch		exp1	5	1	6	0.833333
	exp1	14	2	16	0.875		exp2	14	2	16	0.875			w Suc1mM aversion
	exp2	10	4	14	0.714286		exp3	23	4	27	0.851852			PER	noPER	tot batch	%PER batch
	Total n flies			30			Total n flies			49			exp1	9	4	13	0.692308
													exp2	11	1	12	0.916667
		w-		Suc2mM+Caf10mM				w-		Suc5mM+Caf10mM			exp3	5	4	9	0.555556
		PER	noPER	tot batch	%PER batch			PER	noPER	tot batch	%PER batch		exp4	8	2	10	0.8
	exp1	4	14	18	0.222222		exp1	6	14	20	0.3		exp5	6	4	10	0.6
	exp2	8	10	18	0.444444		exp2	9	0	9	1		exp6	6	4	10	0.6
	exp3	1	3	4	0.25		exp3	13	5	18	0.722222		Total n flies			64
	Total n flies			40			Total n flies			47
														w Caf+Suc1mM
														PER	noPER	tot batch	%PER batch
													exp1	1	13	14	0.0714286
													exp2	4	10	14	0.285714
													exp3	1	6	7	0.142857
													exp4	1	7	8	0.125
													Total n flies			43

## Sheet: Fig S2
Fig. S2.A
Genotypes of tested animals:			w-
Chemicals: D(+)-Saccharose ≥99,5 %, p.a. ref 4621.1 Carl Roth GmbH + Co. KG,PGN-ECndi ultrapure peptidoglycan Catalog # tlrl-kipgn InvivoGen USA.
Histogram data mean CI 95%
	w- leg Suc5mM			w- leg Suc10mM			w- leg 25mM			w- leg Suc50mM			w- leg Suc1mM+PGN200			w- leg Suc5mM+PGN200			w- leg Suc10mM+PGN200			w- leg Suc 25mM+PGN200			w- leg Suc50mM+PGN200
	mean	upper limit	lower limit	mean	upper limit	lower limit	mean	upper limit	lower limit	mean	upper limit	lower limit	mean	upper limit	lower limit	mean	upper limit	lower limit	mean	upper limit	lower limit	mean	upper limit	lower limit	mean	upper limit	lower limit
PER	0.78125	0.889762	0.61245	0.807692	0.914929	0.621237	0.793103	0.901539	0.616099	0.870968	0.948657	0.711476	0.5	0.974353	0.0256466	0.655172	0.800593	0.473451	0.714286	0.84746	0.529407	0.774194	0.886049	0.601876	0.793103	0.901539	0.616099
no PER	0.21875	0.38755	0.110238	0.192308	0.378763	0.0850706	0.206897	0.383901	0.0984607	0.129032	0.288524	0.0513428	0.5	0.974353	0.0256466	0.344828	0.526549	0.199407	0.285714	0.470593	0.15254	0.225806	0.398124	0.113951	0.206897	0.383901	0.0984607
Statistic results
	Table Analyzed	w- front right leg statistic				Table Analyzed	w- front right leg statistic				Table Analyzed	w- front right leg statistic				Table Analyzed	w- front right leg statistic
	P value and statistical significance					P value and statistical significance					P value and statistical significance					P value and statistical significance
	Test	Fisher's exact test				Test	Fisher's exact test				Test	Fisher's exact test				Test	Fisher's exact test
	P value	0.3919				P value	0.5304				P value	>0.9999				P value	0.5004
	P value summary	ns				P value summary	ns				P value summary	ns				P value summary	ns
	One- or two-sided	Two-sided				One- or two-sided	Two-sided				One- or two-sided	Two-sided				One- or two-sided	Two-sided
	Statistically significant (P < 0.05)?	No				Statistically significant (P < 0.05)?	No				Statistically significant (P < 0.05)?	No				Statistically significant (P < 0.05)?	No
	Data analyzed	w- leg Suc5mM+PGN200	w- leg Suc5mM	Total		Data analyzed	w- leg Suc10mM+PGN200	w- leg Suc10mM	Total		Data analyzed	w- leg Suc 25mM+PGN200	w- leg Suc25mM	Total		Data analyzed	w- leg Suc50mM+PGN200	w- leg Suc50mM	Total
	PER	19	25	44		PER	20	21	41		PER	24	23	47		PER	23	27	50
	no PER	10	7	17		no PER	8	5	13		no PER	7	6	13		no PER	6	4	10
	Total	29	32	61		Total	28	26	54		Total	31	29	60		Total	29	31	60
	Percentage of row total	w- leg Suc5mM+PGN200	w- leg Suc5mM			Percentage of row total	w- leg Suc10mM+PGN200	w- leg Suc10mM			Percentage of row total	w- leg Suc 25mM+PGN200	w- leg Suc25mM			Percentage of row total	w- leg Suc50mM+PGN200	w- leg Suc50mM
	PER	43.18%	56.82%			PER	48.78%	51.22%			PER	51.06%	48.94%			PER	46.00%	54.00%
	no PER	58.82%	41.18%			no PER	61.54%	38.46%			no PER	53.85%	46.15%			no PER	60.00%	40.00%
	Percentage of column total	w- leg Suc5mM+PGN200	w- leg Suc5mM			Percentage of column total	w- leg Suc10mM+PGN200	w- leg Suc10mM			Percentage of column total	w- leg Suc 25mM+PGN200	w- leg Suc25mM			Percentage of column total	w- leg Suc50mM+PGN200	w- leg Suc50mM
	PER	65.52%	78.13%			PER	71.43%	80.77%			PER	77.42%	79.31%			PER	79.31%	87.10%
	no PER	34.48%	21.88%			no PER	28.57%	19.23%			no PER	22.58%	20.69%			no PER	20.69%	12.90%
	Percentage of grand total	w- leg Suc5mM+PGN200	w- leg Suc5mM			Percentage of grand total	w- leg Suc10mM+PGN200	w- leg Suc10mM			Percentage of grand total	w- leg Suc 25mM+PGN200	w- leg Suc25mM			Percentage of grand total	w- leg Suc50mM+PGN200	w- leg Suc50mM
	PER	31.15%	40.98%			PER	37.04%	38.89%			PER	40.00%	38.33%			PER	38.33%	45.00%
	no PER	16.39%	11.48%			no PER	14.81%	9.26%			no PER	11.67%	10.00%			no PER	10.00%	6.67%
Data represented on graph as dots
		w- legs		Suc5mM				w- legs		Suc10mM				w- legs		Suc25mM				w- legs		Suc50mM
		PER	noPER	tot batch	%PER batch			PER	noPER	tot batch	%PER batch			PER	noPER	tot batch	%PER batch			PER	noPER	tot batch	%PER batch
	exp1	8	2	10	0.8		exp1	6	2	8	0.75		exp1	6	3	9	0.666667		exp1	9	1	10	0.9
	exp2	3	0	3	1		exp2	8	2	10	0.8		exp2	9	1	10	0.9		exp2	9	2	11	0.818182
	exp3	2	3	5	0.4		exp3	7	1	8	0.875		exp3	8	2	10	0.8		exp3	9	1	10	0.9
	exp4	6	2	8	0.75		Total n flies			26			Total n flies			29			Total n flies			31
	exp4	6	0	6	1
	Total n flies			32
		w- legs		PGN200+Suc5mM				w- legs		PGN200+Suc10mM				w- legs		PGN200+Suc25mM				w- legs		PGN200+Suc50mM
		PER	noPER	tot batch	%PER batch			PER	noPER	tot batch	%PER batch			PER	noPER	tot batch	%PER batch			PER	noPER	tot batch	%PER batch
	exp1	3	4	7	0.428571		exp1	8	0	8	1		exp1	3	0	3	1		exp1	9	1	10	0.9
	exp2	12	2	14	0.857143		exp2	4	3	7	0.571429		exp2	7	3	10	0.7		exp2	6	1	7	0.857143
	exp3	4	4	8	0.5		exp3	8	4	12	0.666667		exp3	8	3	11	0.727273		exp3	2	1	3	0.666667
	Total n flies			29			Total n flies			27			exp4	6	1	7	0.857143		exp4	6	3	9	0.666667
													Total n flies			31			Total n flies			29

## Sheet: Fig S6
Fig. S6.A
Genotypes of tested animals:			Gr66-LexA,LexAop-Gal80,ppk23-Gal4/UAS-Kir2.1
			UASKir2.1/+
Chemicals: PGN-ECndi ultrapure peptidoglycan Catalog # tlrl-kipgn InvivoGen USA, D(+)-Saccharose ≥99,5 %, p.a. ref 4621.1 Carl Roth GmbH + Co. KG
Histogram data mean CI 95%
	Gr66LexALexAopGal80/ppk23Gal4;UASKir PGN200+Suc1mM			Gr66LexALexAopGal80/ppk23Gal4;UASKir Suc1mM			0>Kir Suc+PGN200			0>Kir Suc			Gr66Gal4/UASKir Suc1mM+PGN200			Gr66Gal4/UASKir Suc1mM
	mean	upper limit	lower limit	mean	upper limit	lower limit	mean	upper limit	lower limit	mean	upper limit	lower limit	mean	upper limit	lower limit	mean	upper limit	lower limit
PER	0.489362	0.627575	0.352756	0.866667	0.946903	0.703187	0.3	0.437504	0.191036	0.821429	0.921215	0.644086	0.785714	0.897875	0.604614	0.846154	0.9385	0.664688
noPER	0.510638	0.647244	0.372425	0.133333	0.296813	0.0530966	0.7	0.808964	0.562496	0.178571	0.355914	0.078785	0.214286	0.395386	0.102125	0.153846	0.335312	0.0615003
Statistic results
	Table Analyzed	Gr66>Kir statistic data				Table Analyzed	Gr66LexALexAopGal80/ppk23Gal4;UASKir statistic data					Table Analyzed	Gr66LexALexAopGal80/ppk23Gal4;UASKir statistic data							Table Analyzed	Gr66Gal4/USAKir				Table Analyzed	Gr66LexALexAopGal80/ppk23Gal4;UASKir statistic data						Table Analyzed	Gr66LexALexAopGal80/ppk23Gal4;UASKir statistic data
	P value and statistical significance					P value and statistical significance						P value and statistical significance								P value and statistical significance					P value and statistical significance							P value and statistical significance
	Test	Fisher's exact test				Test	Fisher's exact test					Test	Fisher's exact test							Test	Fisher's exact test				Test	Fisher's exact test						Test	Fisher's exact test
	P value	<0.0001				P value	0.0643					P value	0.0008							P value	0.7299				P value	0.7306						P value	0.0643
	P value summary	****				P value summary	ns					P value summary	***							P value summary	ns				P value summary	ns						P value summary	ns
	One- or two-sided	Two-sided				One- or two-sided	Two-sided					One- or two-sided	Two-sided							One- or two-sided	Two-sided				One- or two-sided	Two-sided						One- or two-sided	Two-sided
	Statistically significant (P < 0.05)?	Yes				Statistically significant (P < 0.05)?	No					Statistically significant (P < 0.05)?	Yes							Statistically significant (P < 0.05)?	No				Statistically significant (P < 0.05)?	No						Statistically significant (P < 0.05)?	No
	Data analyzed	0>Kir Suc+PGN200	0>Kir Suc	Total		Data analyzed	Gr66LexALexAopGal80/ppk23Gal4;UASKir PGN200+Suc1mM	0>Kir Suc+PGN200	Total			Data analyzed	Gr66LexALexAopGal80/ppk23Gal4;UASKir PGN200+Suc1mM	Gr66LexALexAopGal80/ppk23Gal4;UASKir Suc1mM	Total					Data analyzed	Gr66Gal4UASKir Suc1mM+PGN200	Gr66Gal4UASKir Suc1mM	Total		Data analyzed	0>Kir Suc	Gr66LexALexAopGal80/ppk23Gal4;UASKir Suc1mM	Total				Data analyzed	Gr66LexALexAopGal80/ppk23Gal4;UASKir PGN200+Suc1mM	0>Kir Suc+PGN200	Total
	PER	15	23	38		PER	23	15	38			PER	23	26	49					PER	22	22	44		PER	24	26	50				PER	23	15	38
	NO PER	35	5	40		noPER	24	35	59			noPER	24	4	28					noPER	6	4	10		noPER	5	4	9				noPER	24	35	59
	Total	50	28	78		Total	47	50	97			Total	47	30	77					Total	28	26	54		Total	29	30	59				Total	47	50	97
	Percentage of row total	0>Kir Suc+PGN200	0>Kir Suc			Percentage of row total	Gr66LexALexAopGal80/ppk23Gal4;UASKir PGN200+Suc1mM	0>Kir Suc+PGN200				Percentage of row total	Gr66LexALexAopGal80/ppk23Gal4;UASKir PGN200+Suc1mM	Gr66LexALexAopGal80/ppk23Gal4;UASKir Suc1mM						Percentage of row total	Gr66Gal4UASKir Suc1mM+PGN200	Gr66Gal4UASKir Suc1mM			Percentage of row total	0>Kir Suc	Gr66LexALexAopGal80/ppk23Gal4;UASKir Suc1mM					Percentage of row total	Gr66LexALexAopGal80/ppk23Gal4;UASKir PGN200+Suc1mM	0>Kir Suc+PGN200
	PER	39.47%	60.53%			PER	60.53%	39.47%				PER	46.94%	53.06%						PER	50.00%	50.00%			PER	48.00%	52.00%					PER	60.53%	39.47%
	NO PER	87.50%	12.50%			noPER	40.68%	59.32%				noPER	85.71%	14.29%						noPER	60.00%	40.00%			noPER	55.56%	44.44%					noPER	40.68%	59.32%
	Percentage of column total	0>Kir Suc+PGN200	0>Kir Suc			Percentage of column total	Gr66LexALexAopGal80/ppk23Gal4;UASKir PGN200+Suc1mM	0>Kir Suc+PGN200				Percentage of column total	Gr66LexALexAopGal80/ppk23Gal4;UASKir PGN200+Suc1mM	Gr66LexALexAopGal80/ppk23Gal4;UASKir Suc1mM						Percentage of column total	Gr66Gal4UASKir Suc1mM+PGN200	Gr66Gal4UASKir Suc1mM			Percentage of column total	0>Kir Suc	Gr66LexALexAopGal80/ppk23Gal4;UASKir Suc1mM					Percentage of column total	Gr66LexALexAopGal80/ppk23Gal4;UASKir PGN200+Suc1mM	0>Kir Suc+PGN200
	PER	30.00%	82.14%			PER	48.94%	30.00%				PER	48.94%	86.67%						PER	78.57%	84.62%			PER	82.76%	86.67%					PER	48.94%	30.00%
	NO PER	70.00%	17.86%			noPER	51.06%	70.00%				noPER	51.06%	13.33%						noPER	21.43%	15.38%			noPER	17.24%	13.33%					noPER	51.06%	70.00%
	Percentage of grand total	0>Kir Suc+PGN200	0>Kir Suc			Percentage of grand total	Gr66LexALexAopGal80/ppk23Gal4;UASKir PGN200+Suc1mM	0>Kir Suc+PGN200				Percentage of grand total	Gr66LexALexAopGal80/ppk23Gal4;UASKir PGN200+Suc1mM	Gr66LexALexAopGal80/ppk23Gal4;UASKir Suc1mM						Percentage of grand total	Gr66Gal4UASKir Suc1mM+PGN200	Gr66Gal4UASKir Suc1mM			Percentage of grand total	0>Kir Suc	Gr66LexALexAopGal80/ppk23Gal4;UASKir Suc1mM					Percentage of grand total	Gr66LexALexAopGal80/ppk23Gal4;UASKir PGN200+Suc1mM	0>Kir Suc+PGN200
	PER	19.23%	29.49%			PER	23.71%	15.46%				PER	29.87%	33.77%						PER	40.74%	40.74%			PER	40.68%	44.07%					PER	23.71%	15.46%
	NO PER	44.87%	6.41%			noPER	24.74%	36.08%				noPER	31.17%	5.19%						noPER	11.11%	7.41%			noPER	8.47%	6.78%					noPER	24.74%	36.08%
	Table Analyzed	Gr66LexALexAopGal80/ppk23Gal4;UASKir statistic data				Table Analyzed	Gr66LexALexAopGal80/ppk23Gal4;UASKir statistic data					Table Analyzed	Gr66LexALexAopGal80/ppk23Gal4;UASKir statistic data					Table Analyzed	Gr66LexALexAopGal80/ppk23Gal4;UASKir statistic data
	P value and statistical significance					P value and statistical significance						P value and statistical significance						P value and statistical significance
	Test	Fisher's exact test				Test	Fisher's exact test					Test	Fisher's exact test					Test	Fisher's exact test
	P value	>0.9999				P value	<0.0001					P value	>0.9999					P value	0.0149
	P value summary	ns				P value summary	****					P value summary	ns					P value summary	*
	One- or two-sided	Two-sided				One- or two-sided	Two-sided					One- or two-sided	Two-sided					One- or two-sided	Two-sided
	Statistically significant (P < 0.05)?	No				Statistically significant (P < 0.05)?	Yes					Statistically significant (P < 0.05)?	No					Statistically significant (P < 0.05)?	Yes
	Data analyzed	0>Kir Suc	Gr66Gal4;UASKir Suc1mM	Total		Data analyzed	0>Kir Suc+PGN200	Gr66Gal4;UASKir PGN200+Suc1mM	Total			Data analyzed	Gr66LexALexAopGal80/ppk23Gal4;UASKir Suc1mM	Gr66Gal4;UASKir Suc1mM	Total			Data analyzed	Gr66LexALexAopGal80/ppk23Gal4;UASKir PGN200+Suc1mM	Gr66Gal4;UASKir PGN200+Suc1mM	Total
	PER	24	22	46		PER	15	22	37			PER	26	22	48			PER	23	22	45
	noPER	5	4	9		noPER	35	6	41			noPER	4	4	8			noPER	24	6	30
	Total	29	26	55		Total	50	28	78			Total	30	26	56			Total	47	28	75
	Percentage of row total	0>Kir Suc	Gr66Gal4;UASKir Suc1mM			Percentage of row total	0>Kir Suc+PGN200	Gr66Gal4;UASKir PGN200+Suc1mM				Percentage of row total	Gr66LexALexAopGal80/ppk23Gal4;UASKir Suc1mM	Gr66Gal4;UASKir Suc1mM				Percentage of row total	Gr66LexALexAopGal80/ppk23Gal4;UASKir PGN200+Suc1mM	Gr66Gal4;UASKir PGN200+Suc1mM
	PER	52.17%	47.83%			PER	40.54%	59.46%				PER	54.17%	45.83%				PER	51.11%	48.89%
	noPER	55.56%	44.44%			noPER	85.37%	14.63%				noPER	50.00%	50.00%				noPER	80.00%	20.00%
	Percentage of column total	0>Kir Suc	Gr66Gal4;UASKir Suc1mM			Percentage of column total	0>Kir Suc+PGN200	Gr66Gal4;UASKir PGN200+Suc1mM				Percentage of column total	Gr66LexALexAopGal80/ppk23Gal4;UASKir Suc1mM	Gr66Gal4;UASKir Suc1mM				Percentage of column total	Gr66LexALexAopGal80/ppk23Gal4;UASKir PGN200+Suc1mM	Gr66Gal4;UASKir PGN200+Suc1mM
	PER	82.76%	84.62%			PER	30.00%	78.57%				PER	86.67%	84.62%				PER	48.94%	78.57%
	noPER	17.24%	15.38%			noPER	70.00%	21.43%				noPER	13.33%	15.38%				noPER	51.06%	21.43%
	Percentage of grand total	0>Kir Suc	Gr66Gal4;UASKir Suc1mM			Percentage of grand total	0>Kir Suc+PGN200	Gr66Gal4;UASKir PGN200+Suc1mM				Percentage of grand total	Gr66LexALexAopGal80/ppk23Gal4;UASKir Suc1mM	Gr66Gal4;UASKir Suc1mM				Percentage of grand total	Gr66LexALexAopGal80/ppk23Gal4;UASKir PGN200+Suc1mM	Gr66Gal4;UASKir PGN200+Suc1mM
	PER	43.64%	40.00%			PER	19.23%	28.21%				PER	46.43%	39.29%				PER	30.67%	29.33%
	noPER	9.09%	7.27%			noPER	44.87%	7.69%				noPER	7.14%	7.14%				noPER	32.00%	8.00%
Data represented on graph as dots
	Gr66LexALexAopGal80;UASKir/ppk23Gal4		Suc1mM				Gr66LexALexAopGal80;UASKir/ppk23Gal4		Suc1mM+PGN200
		PER	noPER	tot batch	%PER batch			PER	noPER	tot batch	%PER batch
	exp1	12	2	14	0.857143		exp1	3	2	5	0.6
	exp2	9	2	11	0.818182		exp2	4	2	6	0.666667
	exp3	5	0	5	1		exp3	2	2	4	0.5
	Total n flies			30			exp4	4	5	9	0.444444
							Total n flies			24
		Gr66a-Gal4/UAS-Kir2.1 PGN200+Suc1mM						Gr66a-Gal4/UAS-Kir2.1 Suc1mM
		PER	noPER	tot batch	%PER batch			PER	noPER	tot batch	%PER batch
	exp2	4	4	8	0.5		exp2	5	2	7	0.714286
	exp3	5	0	5	1		exp3	8	2	10	0.8
	exp4	9	1	10	0.9		exp4	9	0	9	1
	exp5	4	1	5	0.8		Total n flies			26
	Total n flies			28
		UAS-Kir2.1/+ PGN200+Suc1mM						UAS-Kir2.1/+ Suc1mM
		PER	noPER	tot batch	%PER batch			PER	noPER	tot batch	%PER batch
	exp1	2	5	7	0.285714		exp1	5	3	8	0.625
	exp2	7	2	9	0.777778		exp2	5	0	5	1
	exp3	3	4	7	0.428571		exp3	7	0	7	1
	exp4	3	6	9	0.333333		exp4	6	2	8	0.75
	exp5	0	4	4	0		Total n flies			28
	exp6	0	8	8	0
	exp7	0	6	6	0
	Total n flies			50

[truncated: 6 more sheets: Fig S7, Fig S8, Fig S9, Fig S10, Fig S11, Lines List]
